# Supplementary material for: Ada2 acts upstream of Pdr802 in regulating macrophage-enhanced virulence of Cryptococcus neoformans
Source: Microbiol Spectr. 2025 Aug 11;13(9):e01398-25. doi: 10.1128/spectrum.01398-25 (PMC12403825; doi:10.1128/spectrum.01398-25)
Supplement: Data S1 — Source data for RNA-seq analysis of WT TC and MEC and ada2∆ TC and MEC conditions. [file spectrum.01398-25-s0001.xlsx]

## Sheet: Sheet1
Supplemental Data S1
Source data for RNA-seq analysis of WT TC and MEC and ada2∆ TC and MEC conditions.

## Sheet: MEC_ada2_vs_WT
Gene	baseMean	log2FoldChange	lfcSE	stat	pvalue	padj
CNAG_06312	9995.14	-10.6407	0.908533	-11.712	1.10632e-31	9.11495e-28
CNAG_12391	1002.93	-9.83087	1.11265	-8.83557	9.95888e-19	5.8608e-16
CNAG_12580	352.498	-8.23425	1.09365	-7.52917	5.10649e-14	1.91238e-11
CNAG_12227	80.6804	-6.46211	1.12606	-5.73869	9.54137e-09	9.3585e-07
CNAG_12099	76.6313	-6.32795	1.31782	-4.80185	1.57206e-06	7.23589e-05
CNAG_12627	79.7011	-6.32778	1.06109	-5.96349	2.46913e-09	3.01073e-07
CNAG_01980	135.328	-6.0769	0.924078	-6.57618	4.82704e-11	9.01782e-09
CNAG_12995	232.576	-6.07406	0.773248	-7.85526	3.98958e-15	1.82612e-12
CNAG_05974	96.2754	-6.05231	1.1025	-5.4896	4.02852e-08	3.07324e-06
CNAG_12159	50.6474	-5.9587	1.55664	-3.82791	0.000129234	0.00278733
CNAG_07948	67.46	-5.95385	1.08453	-5.4898	4.02394e-08	3.07324e-06
CNAG_12716	90.4446	-5.93407	1.28998	-4.60014	4.22208e-06	0.00016255
CNAG_07896	54.031	-5.8788	1.31472	-4.47153	7.76616e-06	0.000276534
CNAG_12131	48.9169	-5.84587	1.37655	-4.24675	2.16894e-05	0.000640286
CNAG_12322	81.1302	-5.83286	1.17187	-4.97737	6.44534e-07	3.27798e-05
CNAG_12195	54.8179	-5.71927	1.09423	-5.22675	1.72515e-07	1.06071e-05
CNAG_12375	43.7852	-5.65907	1.39984	-4.04266	5.2848e-05	0.00137355
CNAG_12206	110.202	-5.37226	0.903452	-5.94637	2.7416e-09	3.27363e-07
CNAG_13167	49.4841	-5.25488	1.28599	-4.08626	4.38376e-05	0.00116134
CNAG_12482	34.8801	-5.16941	1.26995	-4.07056	4.68998e-05	0.00123453
CNAG_12095	44.4502	-5.16354	1.1712	-4.40875	1.03969e-05	0.000353966
CNAG_12711	37.7818	-5.15458	1.24603	-4.1368	3.52177e-05	0.000973685
CNAG_12100	172.667	-5.04875	0.722386	-6.98899	2.76863e-12	6.70905e-10
CNAG_01714	191.837	-5.04055	0.817746	-6.16396	7.09499e-10	9.74261e-08
CNAG_12034	36.4657	-5.00209	1.16431	-4.29618	1.73764e-05	0.000532505
CNAG_12056	33.9515	-4.98519	1.26346	-3.94567	7.95787e-05	0.0019171
CNAG_12841	4987.89	-4.94266	0.571384	-8.65032	5.13545e-18	2.82073e-15
CNAG_12031	22.6639	-4.82841	1.47574	-3.27187	0.0010684	0.0141066
CNAG_12149	26.7561	-4.77886	1.20873	-3.95362	7.69779e-05	0.00186536
CNAG_06629	30.693	-4.77725	1.22572	-3.89752	9.71836e-05	0.00228118
CNAG_12037	42.44	-4.76022	1.23121	-3.86631	0.000110496	0.00250103
CNAG_13141	328.965	-4.74906	0.833043	-5.70086	1.19203e-08	1.10349e-06
CNAG_12278	175.953	-4.72629	0.856708	-5.51681	3.4521e-08	2.76135e-06
CNAG_13031	58.1131	-4.69938	1.39706	-3.36375	0.000768907	0.0110174
CNAG_12150	60.5407	-4.69243	1.12859	-4.15777	3.21364e-05	0.000900584
CNAG_13113	430.565	-4.69187	0.606694	-7.73351	1.04622e-14	4.30991e-12
CNAG_12257	30.8963	-4.67392	1.36331	-3.42837	0.000607219	0.00917958
CNAG_12271	210.561	-4.66047	0.78787	-5.91528	3.31308e-09	3.84458e-07
CNAG_02849	32.232	-4.65847	1.67989	-2.77308	0.00555291	0.0464001
CNAG_12913	1185.77	-4.6185	0.665234	-6.94267	3.84768e-12	8.34238e-10
CNAG_03137	2049.8	-4.61572	0.469756	-9.82577	8.72058e-23	1.43698e-19
CNAG_01076	238.33	-4.55176	0.818248	-5.56281	2.6546e-08	2.23176e-06
CNAG_12921	113.571	-4.55056	0.961058	-4.73495	2.19114e-06	9.37896e-05
CNAG_12868	54.9948	-4.52005	1.61163	-2.80464	0.00503724	0.0436121
CNAG_12225	102.637	-4.50565	1.3364	-3.37147	0.000747682	0.0108453
CNAG_12563	49.5706	-4.49829	1.0287	-4.3728	1.22663e-05	0.00040104
CNAG_13065	143.194	-4.4924	0.767044	-5.85677	4.71964e-09	5.11646e-07
CNAG_07963	29.3832	-4.4788	1.20348	-3.72154	0.000198013	0.00395019
CNAG_03443	48.6488	-4.47732	0.992906	-4.50931	6.50393e-06	0.000236061
CNAG_13198	158.388	-4.44678	0.883743	-5.03175	4.86015e-07	2.60018e-05
CNAG_02706	51.1367	-4.41931	1.1394	-3.87863	0.000105045	0.0024175
CNAG_01040	516.171	-4.38409	0.729104	-6.01298	1.82147e-09	2.2738e-07
CNAG_01796	2922.73	-4.3771	0.630098	-6.9467	3.73923e-12	8.32636e-10
CNAG_02972	22.0459	-4.3664	1.48329	-2.94372	0.00324288	0.032783
CNAG_12888	19.2731	-4.35362	1.34423	-3.23875	0.00120055	0.0152174
CNAG_03107	39.9548	-4.3199	1.29791	-3.32836	0.000873586	0.0120359
CNAG_12822	2176.04	-4.31377	0.470727	-9.16404	4.99885e-20	3.84748e-17
CNAG_07827	31.467	-4.24772	1.4706	-2.88844	0.00387162	0.0367915
CNAG_12914	1028.61	-4.24508	0.728654	-5.82592	5.67993e-09	6.07753e-07
CNAG_06186	6178.48	-4.21092	0.580804	-7.25016	4.1628e-13	1.37189e-10
CNAG_12860	284.219	-4.17773	0.972456	-4.29606	1.73861e-05	0.000532505
CNAG_12249	660.223	-4.15105	0.687949	-6.03396	1.5999e-09	2.09232e-07
CNAG_12520	76.6808	-4.12849	0.940353	-4.39036	1.13163e-05	0.000379004
CNAG_03518	201.158	-4.12432	0.713868	-5.77743	7.58509e-09	7.8117e-07
CNAG_12985	2127.08	-4.11401	0.582666	-7.06067	1.65705e-12	4.13709e-10
CNAG_12187	40.1558	-4.10202	1.15378	-3.55529	0.000377567	0.00642721
CNAG_12616	78.6101	-4.09943	0.999199	-4.10272	4.08327e-05	0.00109583
CNAG_04535	63.1336	-4.07653	1.11899	-3.64304	0.000269442	0.00497743
CNAG_06836	921.761	-4.04883	0.776413	-5.21479	1.84027e-07	1.10946e-05
CNAG_06556	119.782	-4.04151	1.08634	-3.72031	0.000198977	0.00395983
CNAG_12243	475.073	-4.02674	0.595598	-6.76084	1.37195e-11	2.82587e-09
CNAG_12620	301.714	-4.00599	0.791882	-5.05883	4.21845e-07	2.30171e-05
CNAG_05487	30.7573	-3.98561	1.13705	-3.50522	0.000456228	0.00744329
CNAG_12632	137.795	-3.95104	0.827685	-4.7736	1.80964e-06	8.22882e-05
CNAG_12441	14.3843	-3.9191	1.26805	-3.09066	0.00199714	0.0227271
CNAG_13041	39.361	-3.9149	1.14413	-3.42171	0.000622279	0.00933872
CNAG_12103	314.717	-3.88529	0.82515	-4.70859	2.49438e-06	0.000103794
CNAG_05986	25.5982	-3.86874	1.16107	-3.33205	0.000862076	0.0119372
CNAG_07911	216.177	-3.85271	0.680344	-5.66288	1.48851e-08	1.31869e-06
CNAG_12089	34.7597	-3.84652	1.00595	-3.82377	0.000131427	0.00282723
CNAG_12831	16.9528	-3.78702	1.36195	-2.78059	0.00542606	0.0456642
CNAG_07981	58.3218	-3.76477	0.971704	-3.8744	0.000106888	0.00244594
CNAG_07853	44.6708	-3.75495	0.967719	-3.88021	0.000104368	0.00240864
CNAG_12065	43.8553	-3.73631	1.01351	-3.68652	0.00022734	0.00437761
CNAG_12253	16.6894	-3.72836	1.27461	-2.9251	0.0034435	0.0341978
CNAG_12392	403.52	-3.71628	0.653786	-5.68424	1.31392e-08	1.17667e-06
CNAG_07962	125.053	-3.6915	0.922923	-3.99979	6.33985e-05	0.00160227
CNAG_12430	14.7761	-3.68622	1.31693	-2.79909	0.00512467	0.0440273
CNAG_13111	2685.76	-3.67805	0.642565	-5.724	1.04042e-08	9.96749e-07
CNAG_06808	248.758	-3.66147	0.668241	-5.47926	4.271e-08	3.2041e-06
CNAG_12164	82.3291	-3.6597	0.863948	-4.23603	2.2751e-05	0.000664702
CNAG_00864	119.046	-3.64947	0.662213	-5.51102	3.56757e-08	2.80815e-06
CNAG_04818	666.903	-3.6242	1.00956	-3.58988	0.000330834	0.00576266
CNAG_05266	1132.85	-3.62132	0.51127	-7.08299	1.4108e-12	3.83004e-10
CNAG_02735	509.997	-3.60143	0.716688	-5.0251	5.03162e-07	2.67455e-05
CNAG_05356	138.505	-3.59112	0.803854	-4.46738	7.91816e-06	0.00027999
CNAG_13151	61.0155	-3.58922	0.858936	-4.17868	2.93204e-05	0.000830139
CNAG_05917	1556.29	-3.54733	0.82809	-4.28376	1.83765e-05	0.000558686
CNAG_12820	60.5579	-3.54723	0.945592	-3.75133	0.000175902	0.00358726
CNAG_12485	40.198	-3.54057	1.20862	-2.92944	0.00339577	0.0338713
CNAG_12134	89.9416	-3.53387	0.75125	-4.70399	2.55127e-06	0.000105099
CNAG_06843	84.3968	-3.5173	0.760281	-4.62631	3.72238e-06	0.000146041
CNAG_03442	585.756	-3.50756	0.708784	-4.9487	7.47122e-07	3.75338e-05
CNAG_07945	27.0242	-3.49743	1.16434	-3.00379	0.0026664	0.0282371
CNAG_12499	22.9682	-3.49464	1.24105	-2.81588	0.00486433	0.0426808
CNAG_04526	74.9368	-3.48351	1.15456	-3.01717	0.00255149	0.0274435
CNAG_12678	132.131	-3.48252	0.869437	-4.00549	6.18879e-05	0.00156891
CNAG_12396	91.2565	-3.48193	0.884296	-3.93752	8.23292e-05	0.00196166
CNAG_13054	15.6638	-3.47203	1.19836	-2.89733	0.00376359	0.036056
CNAG_12770	5329.63	-3.44946	0.87913	-3.92372	8.71926e-05	0.00205839
CNAG_12207	71.4233	-3.44327	0.929699	-3.70365	0.000212523	0.00414924
CNAG_05087	15.4971	-3.41507	1.2447	-2.74369	0.0060752	0.04946
CNAG_06392	47.6307	-3.41314	0.865364	-3.94417	8.00767e-05	0.00192348
CNAG_02899	363.536	-3.40761	0.593662	-5.73998	9.46892e-09	9.3585e-07
CNAG_12092	286.767	-3.40402	0.847893	-4.01468	5.95267e-05	0.00152785
CNAG_01080	396.875	-3.39606	0.742929	-4.57118	4.84993e-06	0.000181852
CNAG_06758	1232.42	-3.3877	0.594575	-5.69769	1.21444e-08	1.11175e-06
CNAG_07698	43.1855	-3.38618	1.08479	-3.1215	0.0017993	0.0207917
CNAG_12973	48.4068	-3.3809	1.04339	-3.24029	0.00119408	0.0151588
CNAG_01532	4591.82	-3.37367	0.532998	-6.32962	2.45758e-10	3.82038e-08
CNAG_12484	40.7799	-3.36746	1.07423	-3.13478	0.00171986	0.0200423
CNAG_07076	614.737	-3.3647	0.468913	-7.17552	7.20321e-13	2.11955e-10
CNAG_13040	1011.26	-3.34917	0.524191	-6.38922	1.6673e-10	2.74738e-08
CNAG_07736	67.6453	-3.32988	0.896217	-3.71548	0.000202816	0.00399761
CNAG_04160	111.808	-3.31302	0.62889	-5.26805	1.37884e-07	8.87521e-06
CNAG_04296	59.084	-3.29624	1.18486	-2.78197	0.00540292	0.0455764
CNAG_12598	84.1237	-3.28801	0.838233	-3.92255	8.76173e-05	0.00206251
CNAG_03041	202.9	-3.28469	0.810876	-4.05079	5.10447e-05	0.00133088
CNAG_04025	626.546	-3.2795	0.77198	-4.24817	2.15527e-05	0.000640286
CNAG_03519	220.705	-3.27688	0.745739	-4.39413	1.11216e-05	0.000374003
CNAG_12355	72.6883	-3.26875	0.81815	-3.9953	6.46129e-05	0.00161498
CNAG_03614	161.278	-3.25679	0.82752	-3.9356	8.29882e-05	0.00197043
CNAG_01983	7928.79	-3.2429	0.339768	-9.54445	1.36828e-21	1.40916e-18
CNAG_00165	6062.97	-3.22267	0.656297	-4.91038	9.08988e-07	4.44877e-05
CNAG_07124	43.1028	-3.21856	0.975792	-3.29841	0.000972351	0.0130623
CNAG_00587	3455.45	-3.21784	0.531367	-6.05578	1.3974e-09	1.85696e-07
CNAG_12289	178.339	-3.17941	0.672865	-4.72519	2.29904e-06	9.6642e-05
CNAG_04562	54.8037	-3.15999	0.803135	-3.93457	8.3347e-05	0.00197326
CNAG_12726	57.2337	-3.14753	0.758226	-4.15118	3.30769e-05	0.000923799
CNAG_12376	425.063	-3.14219	0.733332	-4.28482	1.82887e-05	0.000558076
CNAG_03894	2942.57	-3.11314	0.339548	-9.16846	4.79807e-20	3.84748e-17
CNAG_00391	32.2184	-3.10977	1.02331	-3.03891	0.00237432	0.026048
CNAG_12059	93.8868	-3.10828	0.91417	-3.40011	0.00067358	0.00993727
CNAG_12387	107.36	-3.09875	0.717105	-4.3212	1.55185e-05	0.000488004
CNAG_06414	268.51	-3.09542	0.747397	-4.14159	3.449e-05	0.00096001
CNAG_12722	349.234	-3.0874	0.724173	-4.26334	2.0139e-05	0.000603364
CNAG_02966	682.378	-3.08728	0.592077	-5.21433	1.84484e-07	1.10946e-05
CNAG_12842	45.1852	-3.07316	0.987614	-3.1117	0.00186011	0.0213446
CNAG_13056	91.9296	-3.06257	0.88242	-3.47065	0.000519203	0.00811711
CNAG_04506	96.9124	-3.05042	1.02165	-2.98577	0.00282866	0.0295378
CNAG_03915	1747.02	-3.0475	0.553979	-5.50111	3.77399e-08	2.93339e-06
CNAG_06827	470.673	-3.04107	0.532567	-5.71022	1.12831e-08	1.06852e-06
CNAG_12522	284.641	-3.03176	0.692109	-4.38047	1.18423e-05	0.000393399
CNAG_02192	69.4351	-3.01393	0.932396	-3.23246	0.00122729	0.0154613
CNAG_06092	12534.1	-3.00049	0.272358	-11.0167	3.174e-28	1.30753e-24
CNAG_12219	199.985	-2.99527	0.610082	-4.90962	9.12541e-07	4.44877e-05
CNAG_04610	363.511	-2.99451	0.736425	-4.06628	4.77698e-05	0.00125343
CNAG_02802	240.073	-2.99027	0.718391	-4.16245	3.1485e-05	0.000888374
CNAG_12936	138.498	-2.98422	0.732435	-4.07438	4.61368e-05	0.00121834
CNAG_13109	48.4491	-2.94866	1.00626	-2.93031	0.00338622	0.0338573
CNAG_12812	2247.7	-2.94706	0.306492	-9.61545	6.88101e-22	8.09894e-19
CNAG_00680	966.183	-2.94474	0.476309	-6.18242	6.31257e-10	8.81513e-08
CNAG_12738	191.666	-2.93381	0.709348	-4.13592	3.53533e-05	0.000974168
CNAG_12450	86.9721	-2.92993	0.786958	-3.7231	0.000196788	0.00393528
CNAG_04869	10725.1	-2.92363	0.319135	-9.16111	5.13683e-20	3.84748e-17
CNAG_12666	59.9653	-2.912	0.948588	-3.06982	0.00214186	0.0239766
CNAG_12974	141.195	-2.90173	0.772932	-3.75418	0.000173909	0.00356427
CNAG_06815	194.829	-2.89606	0.845112	-3.42684	0.000610646	0.00919764
CNAG_05178	300.349	-2.88813	0.817661	-3.53218	0.000412149	0.00684397
CNAG_05803	2270.32	-2.86725	0.320086	-8.95775	3.31356e-19	2.27504e-16
CNAG_02865	810.647	-2.86638	0.391682	-7.31812	2.51478e-13	8.63301e-11
CNAG_03122	269.681	-2.86598	0.444579	-6.44651	1.14457e-10	2.00642e-08
CNAG_00331	551.63	-2.86149	0.625147	-4.57731	4.70996e-06	0.000179516
CNAG_05312	2619.87	-2.84986	0.517172	-5.51047	3.57878e-08	2.80815e-06
CNAG_01074	79.6534	-2.84941	0.80402	-3.54395	0.000394173	0.00661424
CNAG_00336	451.999	-2.83936	0.945211	-3.00394	0.00266506	0.0282371
CNAG_12526	201.137	-2.8246	0.727406	-3.88312	0.000103126	0.00238668
CNAG_04736	1975.54	-2.82254	0.542567	-5.2022	1.96941e-07	1.159e-05
CNAG_12388	333.867	-2.8131	0.634551	-4.43322	9.28372e-06	0.000320036
CNAG_05265	3824.06	-2.80455	0.466208	-6.01567	1.79149e-09	2.27078e-07
CNAG_12755	75.9775	-2.78781	0.771178	-3.615	0.000300349	0.00539123
CNAG_12081	129.017	-2.78214	0.95593	-2.9104	0.00360969	0.0351125
CNAG_12261	925.297	-2.77686	0.667775	-4.15838	3.20513e-05	0.000900584
CNAG_07642	29.7343	-2.77393	0.969475	-2.86127	0.00421941	0.0390604
CNAG_02183	1419.67	-2.76281	0.438842	-6.29569	3.06045e-10	4.66945e-08
CNAG_06653	234.631	-2.76133	0.727992	-3.79308	0.000148788	0.00314323
CNAG_00697	1272.48	-2.76119	0.389997	-7.08004	1.44109e-12	3.83004e-10
CNAG_13091	147.704	-2.74339	0.766414	-3.57952	0.000344226	0.00595815
CNAG_06704	141.184	-2.73324	0.692297	-3.94807	7.87843e-05	0.00190353
CNAG_13146	269.883	-2.71909	0.584744	-4.65006	3.31841e-06	0.000131444
CNAG_06191	1441.19	-2.71786	0.58525	-4.64394	3.41829e-06	0.000134753
CNAG_12105	365.526	-2.71338	0.5157	-5.26155	1.42849e-07	9.12348e-06
CNAG_13081	79.0947	-2.70744	0.981788	-2.75766	0.00582167	0.0481426
CNAG_12517	162.635	-2.70095	0.681756	-3.96176	7.44006e-05	0.00180822
CNAG_03307	78.6607	-2.69771	0.934547	-2.88665	0.00389363	0.036917
CNAG_12675	331.78	-2.67446	0.653564	-4.09212	4.27447e-05	0.00114009
CNAG_00374	1258.61	-2.67417	0.342926	-7.7981	6.28484e-15	2.7253e-12
CNAG_12405	893.145	-2.66662	0.447236	-5.96245	2.48489e-09	3.01073e-07
CNAG_04901	131.028	-2.66538	0.81602	-3.26632	0.00108956	0.0142717
CNAG_03204	2097.18	-2.66465	0.543341	-4.90419	9.38119e-07	4.54657e-05
CNAG_12472	99.5161	-2.66301	0.760824	-3.50017	0.000464968	0.00752474
CNAG_00542	441.211	-2.65833	0.726809	-3.65754	0.000254648	0.00477508
CNAG_00437	150.348	-2.65743	0.7101	-3.74233	0.00018232	0.00368169
CNAG_06835	10564.9	-2.65684	0.596372	-4.45501	8.389e-06	0.000292868
CNAG_12003	120.709	-2.65583	0.693481	-3.8297	0.000128298	0.00278336
CNAG_01681	6087.78	-2.65364	0.298753	-8.88239	6.54381e-19	4.14727e-16
CNAG_00677	155.955	-2.65166	0.74614	-3.55384	0.000379656	0.00644945
CNAG_12311	102.995	-2.64102	0.833465	-3.16872	0.00153111	0.0184428
CNAG_12201	96.134	-2.6345	0.842186	-3.12817	0.00175897	0.0203828
CNAG_12179	374.141	-2.63	0.605867	-4.34089	1.41907e-05	0.000451416
CNAG_04735	89427.3	-2.61787	0.240505	-10.8849	1.36104e-27	3.73786e-24
CNAG_04934	11158.5	-2.60149	0.381213	-6.82423	8.84011e-12	1.86753e-09
CNAG_12433	22.3192	-2.60127	0.946003	-2.74974	0.00596418	0.0488944
CNAG_05346	180.955	-2.59815	0.909391	-2.85702	0.00427633	0.0393222
CNAG_04727	895.625	-2.5929	0.467038	-5.5518	2.82736e-08	2.35299e-06
CNAG_05264	5428.3	-2.59075	0.266049	-9.73789	2.07821e-22	2.85373e-19
CNAG_04113	2041.77	-2.57577	0.451781	-5.70138	1.18844e-08	1.10349e-06
CNAG_12341	106.638	-2.57297	0.752621	-3.41868	0.000629263	0.00940925
CNAG_12593	185.745	-2.56615	0.934421	-2.74625	0.00602811	0.0491284
CNAG_05911	151.841	-2.55938	0.789305	-3.24257	0.00118456	0.0151155
CNAG_01746	852.223	-2.55819	0.473894	-5.39823	6.73021e-08	4.78019e-06
CNAG_12956	62.5197	-2.55546	0.799047	-3.19814	0.00138318	0.0169332
CNAG_05147	1130.63	-2.55176	0.521654	-4.89167	9.99819e-07	4.7342e-05
CNAG_01847	87.2905	-2.55095	0.896151	-2.84657	0.00441933	0.040012
CNAG_05263	282.774	-2.54995	0.843571	-3.0228	0.00250446	0.0270791
CNAG_00601	531.269	-2.54252	0.474958	-5.35314	8.64393e-08	5.88573e-06
CNAG_12039	339.736	-2.53735	0.535283	-4.74021	2.13494e-06	9.20932e-05
CNAG_12346	165.455	-2.53555	0.790744	-3.20654	0.00134341	0.0165694
CNAG_07997	111.175	-2.52297	0.754158	-3.34541	0.000821605	0.0115123
CNAG_05429	568.972	-2.51554	0.676683	-3.71745	0.000201243	0.00398568
CNAG_04457	242.822	-2.51378	0.676394	-3.71644	0.00020205	0.00399206
CNAG_12519	109.792	-2.50689	0.877969	-2.85532	0.00429928	0.0394013
CNAG_12067	104.182	-2.49946	0.622026	-4.01825	5.86321e-05	0.00151432
CNAG_01489	623.923	-2.49608	0.490055	-5.09346	3.5158e-07	1.97052e-05
CNAG_05189	1153.46	-2.49541	0.35126	-7.10419	1.2103e-12	3.43852e-10
CNAG_00195	252.202	-2.48573	0.740517	-3.35675	0.000788652	0.0112029
CNAG_02496	389.696	-2.48523	0.471571	-5.27011	1.36342e-07	8.84504e-06
CNAG_12761	293.3	-2.48355	0.520862	-4.76817	1.8591e-06	8.31849e-05
CNAG_01601	2914.72	-2.46592	0.491442	-5.01772	5.22887e-07	2.74399e-05
CNAG_12885	481.756	-2.46572	0.776103	-3.17705	0.00148783	0.017974
CNAG_00925	376.895	-2.4642	0.85131	-2.89459	0.00379649	0.0362974
CNAG_02225	2051.7	-2.46112	0.518397	-4.74756	2.05881e-06	8.92767e-05
CNAG_00919	1424.48	-2.44777	0.57673	-4.24422	2.19353e-05	0.000643151
CNAG_13188	1335.35	-2.42641	0.508978	-4.76722	1.86785e-06	8.31849e-05
CNAG_13021	420.001	-2.42504	0.785361	-3.0878	0.00201646	0.0228837
CNAG_06470	111.768	-2.42387	0.66277	-3.65717	0.000255011	0.00477508
CNAG_00732	9658.44	-2.41686	0.282986	-8.54056	1.33569e-17	6.87799e-15
CNAG_03233	1297.7	-2.41556	0.379899	-6.35842	2.03841e-10	3.29303e-08
CNAG_00456	24401.5	-2.40672	0.289132	-8.32394	8.50902e-17	4.12387e-14
CNAG_12448	49.0836	-2.40308	0.845166	-2.84332	0.00446464	0.0402893
CNAG_01742	1801.75	-2.40122	0.463263	-5.18327	2.18025e-07	1.27398e-05
CNAG_02933	1738.81	-2.40073	0.505025	-4.75369	1.99739e-06	8.75344e-05
CNAG_07905	91.245	-2.40069	0.81038	-2.96242	0.00305226	0.0312392
CNAG_01139	41.6083	-2.39664	0.840463	-2.85157	0.00435041	0.0396504
CNAG_07404	268.459	-2.38751	0.569895	-4.18938	2.7972e-05	0.000800998
CNAG_07943	615.338	-2.38404	0.401889	-5.93209	2.99104e-09	3.52046e-07
CNAG_12377	222.942	-2.37901	0.652651	-3.64514	0.000267243	0.00495904
CNAG_04892	802.795	-2.37261	0.824735	-2.87682	0.00401709	0.0378249
CNAG_12420	85.3874	-2.36624	0.715986	-3.30486	0.000950227	0.0127924
CNAG_01030	133.899	-2.35359	0.839667	-2.803	0.00506294	0.0437249
CNAG_03477	212.026	-2.35199	0.841193	-2.79602	0.00517369	0.0442179
CNAG_07869	190.202	-2.3513	0.797845	-2.94707	0.00320801	0.0324702
CNAG_04328	514.703	-2.3477	0.767337	-3.05954	0.00221679	0.0246147
CNAG_05161	723.533	-2.34463	0.46848	-5.00477	5.59294e-07	2.89813e-05
CNAG_02170	216.398	-2.34341	0.699196	-3.35157	0.000803535	0.0113459
CNAG_05916	1547.36	-2.34249	0.820057	-2.8565	0.00428344	0.0393436
CNAG_08019	336.291	-2.34116	0.428554	-5.46292	4.68367e-08	3.44543e-06
CNAG_03777	378.495	-2.33596	0.681474	-3.42781	0.000608473	0.0091817
CNAG_03919	205.749	-2.33528	0.737866	-3.16491	0.00155129	0.018643
CNAG_05508	280.702	-2.33512	0.720276	-3.24198	0.00118701	0.0151155
CNAG_12978	1003.58	-2.33203	0.537901	-4.33543	1.45477e-05	0.000460526
CNAG_03927	65.0169	-2.33003	0.815309	-2.85784	0.00426529	0.0392975
CNAG_01352	677.582	-2.32292	0.78681	-2.95233	0.00315382	0.0320794
CNAG_12229	173.249	-2.32254	0.817045	-2.84261	0.00447461	0.040291
CNAG_03668	2610.65	-2.29803	0.399324	-5.75481	8.67406e-09	8.71531e-07
CNAG_12349	358.586	-2.29714	0.61044	-3.76309	0.000167824	0.00347413
CNAG_12319	120.362	-2.29699	0.777301	-2.95509	0.00312579	0.031873
CNAG_04826	93.0409	-2.29399	0.709859	-3.23162	0.00123091	0.0154831
CNAG_04309	558.349	-2.28592	0.546719	-4.18117	2.90019e-05	0.000823954
CNAG_01231	1215.42	-2.28302	0.43239	-5.27999	1.29189e-07	8.44752e-06
CNAG_12960	158.094	-2.28285	0.708402	-3.22253	0.00127064	0.0158779
CNAG_06311	3357.62	-2.28194	0.416491	-5.47898	4.27783e-08	3.2041e-06
CNAG_05192	183.279	-2.28095	0.743643	-3.06727	0.00216026	0.024117
CNAG_00867	62.7077	-2.27978	0.777667	-2.93156	0.00337259	0.0338451
CNAG_05640	2054.56	-2.27667	0.502401	-4.53158	5.85434e-06	0.000213737
CNAG_05289	259.359	-2.27347	0.611482	-3.71798	0.000200826	0.00398568
CNAG_05003	6459.66	-2.27285	0.409906	-5.54481	2.94269e-08	2.40047e-06
CNAG_01738	477.751	-2.26886	0.722188	-3.14164	0.00168004	0.0198024
CNAG_03644	1314.13	-2.2651	0.564431	-4.01307	5.99331e-05	0.00153351
CNAG_12451	303.89	-2.24751	0.478956	-4.69251	2.69877e-06	0.000110075
CNAG_13097	178.433	-2.2459	0.555761	-4.04113	5.31934e-05	0.00137818
CNAG_06230	1598.76	-2.23579	0.337946	-6.61584	3.69457e-11	7.24752e-09
CNAG_05229	2981.97	-2.23229	0.378091	-5.90411	3.54557e-09	4.05722e-07
CNAG_04773	128.695	-2.23011	0.79745	-2.79655	0.00516514	0.0441906
CNAG_03272	112.819	-2.23002	0.736303	-3.02868	0.00245628	0.0266338
CNAG_06322	472.521	-2.22414	0.794303	-2.80012	0.00510839	0.0440218
CNAG_00627	275.529	-2.21609	0.514722	-4.30542	1.66669e-05	0.000516235
CNAG_01090	2481.99	-2.20592	0.692115	-3.18721	0.00143652	0.0174565
CNAG_01553	1431.18	-2.2042	0.510369	-4.31883	1.56856e-05	0.000491382
CNAG_07612	165.733	-2.20096	0.7733	-2.84619	0.00442457	0.0400154
CNAG_12060	461.771	-2.20087	0.518336	-4.24602	2.17599e-05	0.000640286
CNAG_01437	324.965	-2.19603	0.768002	-2.85941	0.0042443	0.0392027
CNAG_00394	549.201	-2.19047	0.669018	-3.27416	0.00105975	0.0140149
CNAG_05313	4171.47	-2.18011	0.398181	-5.47517	4.37089e-08	3.2443e-06
CNAG_06493	3611.16	-2.17533	0.496367	-4.38251	1.17321e-05	0.000391339
CNAG_00408	499.046	-2.1732	0.4421	-4.91563	8.8497e-07	4.36603e-05
CNAG_04030	237.704	-2.17102	0.73644	-2.94799	0.00319843	0.0324131
CNAG_05086	154.179	-2.17056	0.76694	-2.83015	0.00465261	0.041441
CNAG_12901	308.695	-2.17008	0.558253	-3.88727	0.000101377	0.00237287
CNAG_03834	2075.94	-2.16799	0.359944	-6.02313	1.71081e-09	2.2024e-07
CNAG_00021	241.655	-2.1633	0.733108	-2.95086	0.00316886	0.0321926
CNAG_04878	1043.63	-2.15095	0.401652	-5.35526	8.54314e-08	5.86558e-06
CNAG_02503	10625.4	-2.14571	0.492287	-4.35865	1.3087e-05	0.000424503
CNAG_01787	795.647	-2.14437	0.479621	-4.47096	7.78684e-06	0.000276534
CNAG_00488	578.19	-2.1365	0.462577	-4.61869	3.8617e-06	0.000150695
CNAG_03716	273.507	-2.13632	0.76112	-2.80682	0.00500339	0.0436071
CNAG_06016	2998.59	-2.13183	0.422283	-5.04834	4.45664e-07	2.41568e-05
CNAG_04756	4137.92	-2.12802	0.47746	-4.45696	8.31287e-06	0.000291446
CNAG_03012	83851	-2.1256	0.207128	-10.2622	1.04285e-24	2.148e-21
CNAG_04623	439.594	-2.12391	0.73292	-2.89787	0.00375703	0.036056
CNAG_05870	453.569	-2.12241	0.54621	-3.8857	0.000102036	0.00237735
CNAG_00348	569.904	-2.12184	0.465162	-4.56151	5.0788e-06	0.000188488
CNAG_12222	215.934	-2.1216	0.675757	-3.13958	0.00169188	0.0198321
CNAG_13120	770.579	-2.11546	0.438245	-4.82713	1.38517e-06	6.41145e-05
CNAG_06820	269.687	-2.11525	0.759062	-2.78667	0.00532534	0.0451394
CNAG_00053	101.773	-2.10801	0.76962	-2.73903	0.00616212	0.0499476
CNAG_07402	2866.9	-2.10648	0.357529	-5.89178	3.82069e-09	4.31214e-07
CNAG_06694	649.244	-2.10579	0.497873	-4.22958	2.34125e-05	0.000681609
CNAG_05871	1650.51	-2.10489	0.338388	-6.22035	4.96045e-10	7.04641e-08
CNAG_03952	1465.34	-2.09915	0.603361	-3.47909	0.000503114	0.00797145
CNAG_12573	112.777	-2.09408	0.747241	-2.80241	0.00507224	0.0437593
CNAG_06534	2888.33	-2.0908	0.300464	-6.95859	3.43698e-12	8.09065e-10
CNAG_03709	417.546	-2.08619	0.745544	-2.79821	0.00513867	0.0440458
CNAG_12516	158.123	-2.08292	0.724639	-2.87442	0.00404764	0.0379392
CNAG_06517	2421.04	-2.07875	0.719047	-2.89098	0.00384042	0.0365372
CNAG_12114	350.611	-2.07661	0.534726	-3.88351	0.000102961	0.00238668
CNAG_03084	592.62	-2.07591	0.455947	-4.55296	5.28967e-06	0.000195433
CNAG_12183	278.257	-2.0752	0.587587	-3.53173	0.000412848	0.00684397
CNAG_07917	520.047	-2.07468	0.70978	-2.92299	0.00346686	0.0343311
CNAG_01736	1711.58	-2.06817	0.411781	-5.0225	5.10032e-07	2.69369e-05
CNAG_06017	514.338	-2.06771	0.627579	-3.29474	0.000985123	0.0131349
CNAG_03639	238.065	-2.06697	0.592324	-3.48959	0.000483766	0.00776739
CNAG_05735	267.414	-2.0608	0.717213	-2.87335	0.00406144	0.0380252
CNAG_12091	98.2084	-2.04888	0.730192	-2.80594	0.005017	0.0436071
CNAG_00591	171.393	-2.04319	0.692573	-2.95014	0.00317628	0.0322283
CNAG_12488	208.519	-2.02443	0.435194	-4.65178	3.29081e-06	0.000130981
CNAG_03848	1596.84	-2.02322	0.530961	-3.81049	0.000138692	0.00296032
CNAG_03461	1137.66	-2.02211	0.424134	-4.76762	1.86412e-06	8.31849e-05
CNAG_00029	117.73	-2.00288	0.61859	-3.23781	0.00120449	0.0152439
CNAG_12753	903.055	-2.00021	0.552016	-3.62347	0.000290675	0.00527505
CNAG_06785	5773.21	-1.99806	0.475753	-4.19979	2.67165e-05	0.000769639
CNAG_05159	2262.86	-1.99797	0.44484	-4.49143	7.07468e-06	0.000254534
CNAG_04771	1311.16	-1.99408	0.541041	-3.68564	0.000228132	0.00438131
CNAG_03829	1778.96	-1.99176	0.481281	-4.13847	3.49633e-05	0.000969908
CNAG_00264	7922.68	-1.98427	0.305083	-6.50401	7.82047e-11	1.40071e-08
CNAG_04297	422.742	-1.9838	0.724371	-2.73865	0.00616912	0.0499476
CNAG_05635	91.9747	-1.98213	0.570569	-3.47395	0.00051286	0.00808059
CNAG_00734	350.242	-1.98096	0.620124	-3.19446	0.00140092	0.0170995
CNAG_00302	653.645	-1.97422	0.605456	-3.26071	0.00111132	0.0144419
CNAG_01839	1099.59	-1.97073	0.606435	-3.2497	0.00115526	0.014849
CNAG_03227	1545.44	-1.96622	0.516826	-3.80441	0.000142144	0.00301837
CNAG_12780	1395.48	-1.95945	0.297908	-6.57739	4.78784e-11	9.01782e-09
CNAG_12733	309.834	-1.95117	0.531961	-3.66788	0.000244569	0.00463333
CNAG_13106	78.7972	-1.93931	0.654837	-2.96152	0.00306128	0.0312926
CNAG_00597	2169.7	-1.93472	0.444844	-4.34921	1.36626e-05	0.000440159
CNAG_05632	1974.91	-1.93036	0.379834	-5.08212	3.7325e-07	2.07784e-05
CNAG_00907	398.844	-1.92663	0.407056	-4.73307	2.21144e-06	9.39178e-05
CNAG_12707	699.18	-1.92538	0.431396	-4.46315	8.07648e-06	0.000284368
CNAG_12098	283.782	-1.9216	0.527271	-3.64442	0.000267997	0.00496186
CNAG_03230	902.671	-1.92072	0.305535	-6.28642	3.24875e-10	4.86663e-08
CNAG_02349	531.371	-1.91566	0.529219	-3.61978	0.000294853	0.0053391
CNAG_02297	4623.31	-1.91445	0.329702	-5.80661	6.37501e-09	6.64857e-07
CNAG_12005	170.495	-1.91062	0.664317	-2.87607	0.00402657	0.0378709
CNAG_02517	98.0298	-1.90946	0.696434	-2.74177	0.00611092	0.0497018
CNAG_07708	925.339	-1.90659	0.387648	-4.91834	8.72801e-07	4.33193e-05
CNAG_05430	16126.2	-1.89827	0.431501	-4.39923	1.08634e-05	0.000366816
CNAG_03162	1783.14	-1.89562	0.356815	-5.31261	1.08069e-07	7.18047e-06
CNAG_06241	6807.05	-1.89245	0.553854	-3.41688	0.000633431	0.00945442
CNAG_03016	2118.82	-1.88887	0.322067	-5.86484	4.49574e-09	4.93872e-07
CNAG_04585	2165.67	-1.87375	0.624862	-2.99866	0.00271169	0.0286065
CNAG_01979	765.297	-1.86982	0.485095	-3.85454	0.000115945	0.00259692
CNAG_02870	284.625	-1.86585	0.654466	-2.85094	0.00435899	0.0396504
CNAG_04395	267.327	-1.8651	0.620446	-3.00606	0.00264654	0.0281353
CNAG_00652	1804.22	-1.85789	0.26269	-7.07253	1.52134e-12	3.91698e-10
CNAG_00588	34853	-1.8562	0.552037	-3.36245	0.000772544	0.011036
CNAG_12958	886.569	-1.85456	0.568363	-3.26298	0.00110247	0.0143906
CNAG_01506	587.249	-1.84755	0.448185	-4.12229	3.75123e-05	0.00102679
CNAG_03382	1633.94	-1.84638	0.490333	-3.76556	0.000166178	0.00344872
CNAG_02479	161.651	-1.83857	0.625763	-2.93812	0.00330206	0.0332588
CNAG_00047	1462.33	-1.83409	0.56482	-3.24721	0.00116543	0.0149563
CNAG_04837	852.225	-1.83389	0.598554	-3.06386	0.002185	0.0242945
CNAG_01571	857.702	-1.83373	0.431831	-4.24642	2.17217e-05	0.000640286
CNAG_06389	6737.02	-1.8227	0.382897	-4.7603	1.93306e-06	8.51682e-05
CNAG_00491	707.504	-1.82249	0.497938	-3.66007	0.000252149	0.00475391
CNAG_02834	3790.35	-1.81957	0.38297	-4.75121	2.022e-06	8.81441e-05
CNAG_03287	577.083	-1.81196	0.529992	-3.41885	0.000628869	0.00940925
CNAG_12135	451.226	-1.80546	0.360273	-5.01135	5.40488e-07	2.81841e-05
CNAG_00465	4051.15	-1.80478	0.363541	-4.96445	6.88948e-07	3.48236e-05
CNAG_12175	494.395	-1.80411	0.343844	-5.24687	1.54703e-07	9.65606e-06
CNAG_01048	463.764	-1.79889	0.643591	-2.79509	0.00518856	0.044299
CNAG_07358	276.985	-1.79833	0.50021	-3.59516	0.000324195	0.00568307
CNAG_01556	1203.68	-1.79757	0.518965	-3.46375	0.000532694	0.0082719
CNAG_01583	972.383	-1.79343	0.446586	-4.01587	5.92262e-05	0.00152489
CNAG_03813	933.114	-1.79084	0.539379	-3.32019	0.000899575	0.0122709
CNAG_06383	212.571	-1.78711	0.512785	-3.4851	0.000491953	0.00783961
CNAG_05432	319.432	-1.78183	0.595656	-2.99137	0.0027773	0.0291865
CNAG_00987	394.59	-1.77831	0.407174	-4.36746	1.25701e-05	0.000409349
CNAG_04294	1106.69	-1.77072	0.414136	-4.27569	1.90547e-05	0.000572961
CNAG_05784	8662.03	-1.7678	0.336801	-5.24881	1.53088e-07	9.62819e-06
CNAG_01855	624.239	-1.76257	0.42139	-4.18276	2.87994e-05	0.000821033
CNAG_03228	1693.76	-1.75875	0.542428	-3.24237	0.00118541	0.0151155
CNAG_01215	515.239	-1.75693	0.551704	-3.18456	0.00144975	0.0175396
CNAG_02168	623.716	-1.75645	0.613797	-2.86161	0.00421498	0.0390604
CNAG_01419	1250.04	-1.7529	0.460294	-3.80821	0.000139975	0.00297998
CNAG_12814	320.958	-1.752	0.629659	-2.78245	0.00539494	0.0455764
CNAG_05198	682.535	-1.75113	0.425297	-4.11742	3.83137e-05	0.00104525
CNAG_04065	590.142	-1.74678	0.466164	-3.74713	0.000178868	0.00362087
CNAG_01166	339.978	-1.74277	0.501828	-3.47284	0.000514978	0.00809714
CNAG_05193	3187.64	-1.74145	0.241059	-7.22419	5.04104e-13	1.59743e-10
CNAG_04225	823.514	-1.74131	0.38057	-4.57554	4.7499e-06	0.000179516
CNAG_06672	533.819	-1.73884	0.593305	-2.93078	0.00338115	0.0338573
CNAG_05889	3211.73	-1.73223	0.276835	-6.25725	3.91823e-10	5.66357e-08
CNAG_02436	461.598	-1.7247	0.433829	-3.97554	7.02199e-05	0.00171674
CNAG_01084	359.248	-1.71796	0.510496	-3.36528	0.000764659	0.011014
CNAG_05636	1633.69	-1.71403	0.335245	-5.11277	3.17475e-07	1.80392e-05
CNAG_12009	210.15	-1.71094	0.596424	-2.86867	0.00412202	0.0384613
CNAG_00416	218.065	-1.70779	0.442532	-3.85913	0.000113794	0.0025616
CNAG_00883	1989.25	-1.70591	0.440088	-3.87628	0.000106064	0.00243416
CNAG_05675	1014.54	-1.70228	0.400671	-4.24858	2.15131e-05	0.000640286
CNAG_12102	493.622	-1.70104	0.413748	-4.1113	3.93445e-05	0.00105962
CNAG_01602	1450.08	-1.699	0.402988	-4.21601	2.48661e-05	0.000718849
CNAG_04713	717.221	-1.69271	0.540326	-3.13275	0.00173176	0.0201526
CNAG_04185	3786.5	-1.69172	0.38323	-4.41436	1.0131e-05	0.00034779
CNAG_12064	417.595	-1.68463	0.554506	-3.03807	0.00238101	0.0260867
CNAG_13140	260.225	-1.68241	0.409223	-4.11123	3.93549e-05	0.00105962
CNAG_04668	500.694	-1.67995	0.459229	-3.6582	0.000253989	0.00477508
CNAG_04230	1808.51	-1.67984	0.503713	-3.33491	0.000853272	0.0118752
CNAG_07784	490.644	-1.67635	0.502206	-3.33797	0.000843929	0.011765
CNAG_04397	638.736	-1.67577	0.417968	-4.00931	6.08956e-05	0.00154852
CNAG_03713	8537.91	-1.67123	0.521491	-3.20472	0.00135196	0.0166293
CNAG_06722	303.629	-1.66723	0.498061	-3.34744	0.00081561	0.0114673
CNAG_06034	2347.22	-1.66097	0.38483	-4.3161	1.58808e-05	0.000495613
CNAG_07980	277.875	-1.65861	0.582521	-2.8473	0.00440913	0.0399635
CNAG_03698	510.722	-1.65845	0.446473	-3.71456	0.000203558	0.00400267
CNAG_05351	2351.66	-1.65806	0.369901	-4.48244	7.37949e-06	0.000264346
CNAG_01779	1371.66	-1.65608	0.510905	-3.24146	0.00118917	0.0151197
CNAG_12511	422.247	-1.64972	0.550664	-2.99587	0.00273664	0.0288327
CNAG_04240	397.531	-1.64965	0.457922	-3.60248	0.000315199	0.00559682
CNAG_04747	2262.46	-1.64942	0.364007	-4.53127	5.86292e-06	0.000213737
CNAG_12815	209.096	-1.64572	0.514249	-3.20023	0.00137317	0.0168607
CNAG_06657	1236.3	-1.64398	0.48894	-3.36233	0.000772879	0.011036
CNAG_00503	1624.76	-1.64278	0.256635	-6.40124	1.54121e-10	2.59144e-08
CNAG_04186	1260.47	-1.64173	0.328231	-5.00176	5.68082e-07	2.92527e-05
CNAG_12549	289.611	-1.63573	0.595626	-2.74623	0.0060285	0.0491284
CNAG_06606	7285.74	-1.63487	0.322732	-5.06573	4.0683e-07	2.23458e-05
CNAG_03438	22926.6	-1.63023	0.470683	-3.46354	0.00053312	0.0082719
CNAG_13050	113.481	-1.62167	0.568835	-2.85086	0.00436015	0.0396504
CNAG_01803	1538.36	-1.62104	0.497653	-3.25738	0.00112445	0.0145666
CNAG_00816	3729.62	-1.61614	0.241147	-6.70187	2.05764e-11	4.13485e-09
CNAG_03883	429.971	-1.61298	0.459712	-3.50867	0.000450349	0.00736195
CNAG_02934	1721.38	-1.59963	0.350006	-4.57028	4.87083e-06	0.000181852
CNAG_01445	1106.02	-1.5993	0.547538	-2.9209	0.00349021	0.0343558
CNAG_02041	26373.7	-1.59328	0.546325	-2.91636	0.00354138	0.0347351
CNAG_05993	9140.14	-1.59261	0.348494	-4.56997	4.87793e-06	0.000181852
CNAG_07799	5679.23	-1.59187	0.338377	-4.70445	2.54557e-06	0.000105099
CNAG_04655	821.988	-1.59159	0.413416	-3.84984	0.000118195	0.00262482
CNAG_12018	130.881	-1.58991	0.517358	-3.07314	0.00211822	0.0238091
CNAG_00097	2434.51	-1.58683	0.505492	-3.13918	0.00169421	0.0198321
CNAG_04201	546.048	-1.5866	0.413558	-3.83646	0.000124819	0.0027206
CNAG_02684	17567.1	-1.58098	0.220304	-7.17638	7.15793e-13	2.11955e-10
CNAG_02122	446.163	-1.58049	0.460828	-3.42968	0.000604293	0.00915216
CNAG_04842	1404.64	-1.57963	0.507363	-3.11342	0.00184934	0.0213101
CNAG_12772	719.762	-1.57857	0.383829	-4.1127	3.91059e-05	0.00105962
CNAG_03136	2167.74	-1.57144	0.239069	-6.57317	4.92538e-11	9.01782e-09
CNAG_04817	533.795	-1.56908	0.371769	-4.22057	2.43686e-05	0.000706946
CNAG_06452	1429.64	-1.5664	0.552552	-2.83484	0.00458486	0.0410149
CNAG_00964	650.668	-1.56422	0.417349	-3.748	0.00017825	0.00361726
CNAG_12779	449.943	-1.56323	0.537272	-2.90956	0.00361933	0.0351257
CNAG_05903	1230.49	-1.55944	0.450493	-3.46163	0.000536915	0.00829951
CNAG_04236	542.955	-1.55702	0.405239	-3.84223	0.000121923	0.00267161
CNAG_02543	820.651	-1.55173	0.470764	-3.29619	0.000980073	0.0131085
CNAG_04611	3774.1	-1.54976	0.272174	-5.69401	1.24093e-08	1.12352e-06
CNAG_04042	447.469	-1.54535	0.480133	-3.21858	0.00128826	0.016009
CNAG_03840	650.406	-1.54204	0.455752	-3.3835	0.000715669	0.0104361
CNAG_05664	2192.22	-1.54134	0.288232	-5.34755	8.91535e-08	6.02078e-06
CNAG_00183	5287.14	-1.54091	0.416758	-3.69737	0.000217847	0.00422316
CNAG_07767	331.443	-1.54087	0.443884	-3.47133	0.000517878	0.00811711
CNAG_13131	167.232	-1.54011	0.511745	-3.00953	0.00261653	0.0279606
CNAG_06242	10916.1	-1.53702	0.510533	-3.01062	0.00260713	0.0279606
CNAG_03311	2803.92	-1.53426	0.466695	-3.28749	0.00101083	0.0134327
CNAG_02396	468.528	-1.5327	0.48029	-3.1912	0.00141683	0.0172682
CNAG_07442	4715.06	-1.52805	0.205189	-7.44701	9.54766e-14	3.42014e-11
CNAG_01069	701.108	-1.52676	0.503292	-3.03355	0.00241694	0.0263751
CNAG_06323	1902.1	-1.52455	0.487044	-3.13021	0.00174679	0.0202702
CNAG_02107	1675.03	-1.52316	0.26941	-5.65368	1.57045e-08	1.37648e-06
CNAG_07996	479.817	-1.52131	0.355598	-4.27817	1.88439e-05	0.0005687
CNAG_02924	1766.11	-1.51375	0.320587	-4.72183	2.33733e-06	9.77527e-05
CNAG_12929	3833.51	-1.51311	0.327666	-4.61784	3.87758e-06	0.000150695
CNAG_00688	322.404	-1.5127	0.540287	-2.7998	0.00511335	0.0440218
CNAG_07703	405.985	-1.51199	0.458914	-3.29471	0.000985238	0.0131349
CNAG_05250	3467.25	-1.50972	0.307916	-4.90302	9.43747e-07	4.5471e-05
CNAG_00421	382.601	-1.50942	0.438546	-3.44187	0.000577704	0.00883062
CNAG_04162	1643.65	-1.50468	0.485463	-3.09946	0.00193871	0.0220927
CNAG_07855	5509.34	-1.5004	0.297687	-5.04019	4.65058e-07	2.50432e-05
CNAG_12492	642.456	-1.49065	0.425913	-3.4999	0.000465436	0.00752474
CNAG_06574	1618.07	-1.48889	0.421702	-3.53067	0.000414502	0.0068576
CNAG_01760	452.482	-1.48688	0.48404	-3.0718	0.0021277	0.0238831
CNAG_03262	1179.16	-1.48583	0.509307	-2.91735	0.00353023	0.0347083
CNAG_12285	455.465	-1.4856	0.473231	-3.13928	0.00169362	0.0198321
CNAG_02139	8639.46	-1.48496	0.337004	-4.40636	1.05123e-05	0.000356423
CNAG_01265	310.506	-1.48398	0.394886	-3.758	0.000171276	0.00351905
CNAG_04500	334.674	-1.48158	0.517074	-2.86531	0.00416602	0.0387402
CNAG_06120	734.839	-1.48095	0.281847	-5.25445	1.48466e-07	9.40932e-06
CNAG_12963	448.1	-1.47581	0.393378	-3.75162	0.000175693	0.00358726
CNAG_02089	1386.35	-1.47494	0.520542	-2.83347	0.00460459	0.0411466
CNAG_02716	2247.99	-1.47319	0.262879	-5.60405	2.09404e-08	1.81608e-06
CNAG_05846	428.263	-1.47188	0.421845	-3.48914	0.000484578	0.00776739
CNAG_02965	630.887	-1.47049	0.385727	-3.81226	0.000137703	0.00294684
CNAG_05055	265.094	-1.46951	0.529851	-2.77344	0.00554666	0.0463949
CNAG_00604	601.08	-1.46848	0.523594	-2.80462	0.00503759	0.0436121
CNAG_02694	747.247	-1.46377	0.500149	-2.92667	0.00342607	0.034091
CNAG_03456	470.945	-1.46377	0.45635	-3.20755	0.00133869	0.016536
CNAG_06622	1788.77	-1.46299	0.349232	-4.18916	2.79994e-05	0.000800998
CNAG_00791	1130.93	-1.46288	0.281156	-5.2031	1.95989e-07	1.159e-05
CNAG_07649	3755.65	-1.45849	0.287843	-5.06695	4.0423e-07	2.23458e-05
CNAG_13200	2367.45	-1.45651	0.363198	-4.01026	6.0653e-05	0.00154712
CNAG_05842	922.818	-1.45594	0.364964	-3.98927	6.62783e-05	0.00164478
CNAG_03003	376.749	-1.45515	0.449745	-3.23551	0.00121427	0.0153206
CNAG_01089	355.362	-1.45509	0.499611	-2.91244	0.00358611	0.0350175
CNAG_05032	2556.72	-1.45476	0.404557	-3.59593	0.00032323	0.00567865
CNAG_13083	331.942	-1.45392	0.521411	-2.78843	0.00529637	0.0450793
CNAG_06409	397.741	-1.45076	0.461119	-3.14618	0.00165419	0.0195536
CNAG_01217	831.734	-1.45063	0.461858	-3.14086	0.00168453	0.0198269
CNAG_07470	2036.78	-1.44932	0.426668	-3.39683	0.000681721	0.0100298
CNAG_12209	285.176	-1.44066	0.39932	-3.60779	0.000308812	0.00549525
CNAG_06213	2784.62	-1.44063	0.276894	-5.20282	1.96289e-07	1.159e-05
CNAG_04755	8809.03	-1.43606	0.279757	-5.13323	2.84808e-07	1.65249e-05
CNAG_00039	1682.94	-1.43555	0.397354	-3.61277	0.000302945	0.00541424
CNAG_05057	2147.66	-1.43525	0.384914	-3.72876	0.000192425	0.0038668
CNAG_00011	1105.24	-1.42842	0.440325	-3.24402	0.00117856	0.0151013
CNAG_07739	1248.76	-1.42786	0.387328	-3.68645	0.000227408	0.00437761
CNAG_00873	6230.68	-1.42502	0.348305	-4.0913	4.28968e-05	0.00114009
CNAG_06577	3510.97	-1.42349	0.304378	-4.67674	2.91475e-06	0.000117859
CNAG_01008	2142.63	-1.42326	0.505003	-2.81832	0.0048276	0.0424942
CNAG_05847	11974.6	-1.41865	0.30756	-4.61259	3.97673e-06	0.000153823
CNAG_05350	1441.38	-1.41652	0.354692	-3.99366	6.50606e-05	0.00161944
CNAG_05554	391.597	-1.41179	0.452509	-3.11991	0.00180907	0.0208753
CNAG_06695	756.62	-1.41166	0.403539	-3.4982	0.000468411	0.00753757
CNAG_05509	622.069	-1.40938	0.499711	-2.82039	0.00479647	0.0423106
CNAG_04625	6748.11	-1.40923	0.242161	-5.81939	5.90631e-09	6.23873e-07
CNAG_01127	1055.6	-1.40877	0.397586	-3.54331	0.000395142	0.00661703
CNAG_04874	6246.46	-1.40468	0.40137	-3.4997	0.000465787	0.00752474
CNAG_01920	20019.6	-1.40398	0.39841	-3.52394	0.000425176	0.00700605
CNAG_02423	1151.57	-1.39803	0.419348	-3.33381	0.000856638	0.0118842
CNAG_05190	2985.93	-1.39734	0.391085	-3.57297	0.000352949	0.00609531
CNAG_07392	373.012	-1.3967	0.421048	-3.3172	0.000909229	0.0123821
CNAG_12438	155.682	-1.3965	0.497272	-2.80832	0.00498006	0.0435108
CNAG_06382	1178.05	-1.39397	0.361843	-3.85242	0.000116956	0.00260432
CNAG_01279	491.774	-1.38856	0.458482	-3.02861	0.00245682	0.0266338
CNAG_05965	1425.72	-1.38631	0.490369	-2.82707	0.00469762	0.0416152
CNAG_06422	1929.3	-1.38202	0.490433	-2.81795	0.0048331	0.0424973
CNAG_03238	242.88	-1.37657	0.45805	-3.00527	0.00265341	0.028172
CNAG_12823	455.937	-1.36774	0.45476	-3.00761	0.00263309	0.0280648
CNAG_02918	3330.71	-1.35872	0.345082	-3.93737	8.23808e-05	0.00196166
CNAG_07671	317.86	-1.35694	0.485731	-2.7936	0.00521252	0.0444575
CNAG_03783	534.394	-1.35313	0.442824	-3.05569	0.00224547	0.0248996
CNAG_00398	2122.66	-1.35198	0.475565	-2.8429	0.00447056	0.040291
CNAG_12333	270.985	-1.35096	0.411223	-3.28522	0.00101904	0.0135199
CNAG_01284	1269.32	-1.34791	0.461283	-2.9221	0.00347685	0.0343475
CNAG_03415	1518.57	-1.34567	0.4081	-3.2974	0.000975847	0.0130732
CNAG_02200	818.795	-1.34565	0.433507	-3.10409	0.00190865	0.0218408
CNAG_07401	944.086	-1.34466	0.276618	-4.86106	1.1676e-06	5.46583e-05
CNAG_03996	10476.5	-1.34106	0.247219	-5.42457	5.8094e-08	4.19856e-06
CNAG_06009	8303.42	-1.33992	0.386475	-3.46704	0.00052623	0.00819613
CNAG_01604	1025.26	-1.33593	0.35524	-3.76062	0.000169491	0.00349152
CNAG_05078	2027.69	-1.33424	0.255831	-5.2153	1.8352e-07	1.10946e-05
CNAG_06489	794.233	-1.33311	0.484579	-2.75106	0.00594024	0.0487467
CNAG_12079	937.644	-1.32911	0.349803	-3.7996	0.000144928	0.00306957
CNAG_01737	14957.8	-1.31939	0.366914	-3.59591	0.000323254	0.00567865
CNAG_01982	2880.26	-1.31489	0.328926	-3.99751	6.40119e-05	0.00160791
CNAG_04675	23325.7	-1.31412	0.330009	-3.98206	6.83195e-05	0.00168528
CNAG_04804	10054.7	-1.31153	0.372268	-3.52308	0.000426569	0.00701498
CNAG_04760	5810.85	-1.31128	0.451269	-2.90577	0.0036635	0.0353852
CNAG_01611	2863.39	-1.3111	0.416511	-3.1478	0.00164503	0.0194732
CNAG_01551	1682.52	-1.31093	0.472896	-2.77212	0.00556923	0.0464893
CNAG_05545	227.213	-1.30079	0.464907	-2.79795	0.00514287	0.0440458
CNAG_00936	1632.55	-1.30058	0.406831	-3.19686	0.00138931	0.016983
CNAG_06946	550.168	-1.30052	0.402827	-3.22848	0.0012445	0.0156302
CNAG_00975	230.024	-1.29482	0.43396	-2.98372	0.00284765	0.029638
CNAG_06967	2168.97	-1.28979	0.439312	-2.93592	0.00332559	0.0334549
CNAG_02112	546.995	-1.28949	0.442105	-2.9167	0.00353759	0.0347351
CNAG_01985	8242.55	-1.2882	0.362133	-3.55726	0.00037475	0.00639247
CNAG_00647	1327.86	-1.28333	0.427527	-3.00176	0.00268425	0.0283533
CNAG_04053	664.966	-1.28072	0.428639	-2.98787	0.00280925	0.0294471
CNAG_00756	767.358	-1.27941	0.448293	-2.85395	0.00431795	0.0395285
CNAG_07419	443.241	-1.27675	0.439002	-2.9083	0.00363402	0.0351538
CNAG_05795	435.169	-1.27245	0.42275	-3.00994	0.00261296	0.0279606
CNAG_12600	1383.7	-1.26611	0.258346	-4.90082	9.54377e-07	4.57158e-05
CNAG_06049	644.557	-1.26587	0.289037	-4.37961	1.18894e-05	0.000393399
CNAG_02885	1529.69	-1.26146	0.445876	-2.82917	0.00466686	0.0414782
CNAG_06892	952.582	-1.25443	0.428931	-2.92455	0.00344956	0.0342009
CNAG_06214	1728.2	-1.25211	0.314347	-3.98323	6.79853e-05	0.00168208
CNAG_04816	1663.42	-1.25129	0.34445	-3.63271	0.000280457	0.00512346
CNAG_08003	246.926	-1.24905	0.452098	-2.76278	0.00573121	0.0476002
CNAG_01009	1260.58	-1.24118	0.436781	-2.84164	0.00448816	0.0403689
CNAG_01314	2791.98	-1.24064	0.248518	-4.99215	5.97112e-07	3.05565e-05
CNAG_05761	1037.68	-1.24059	0.437915	-2.83296	0.00461191	0.0411674
CNAG_12629	339.628	-1.23961	0.426051	-2.90954	0.00361958	0.0351257
CNAG_06102	953.605	-1.23748	0.427529	-2.8945	0.00379759	0.0362974
CNAG_04597	3065.59	-1.2339	0.378958	-3.25603	0.00112983	0.0146133
CNAG_06922	1457.58	-1.22825	0.410839	-2.98961	0.00279333	0.0293175
CNAG_06644	14951.7	-1.22657	0.266761	-4.598	4.26569e-06	0.000163465
CNAG_07856	1812.92	-1.22267	0.377729	-3.23689	0.00120839	0.0152698
CNAG_04002	1378.63	-1.21951	0.354251	-3.44251	0.000576343	0.00882619
CNAG_06490	2873.59	-1.21907	0.33696	-3.61786	0.000297053	0.00535368
CNAG_02985	789.737	-1.2168	0.335612	-3.62562	0.000288271	0.00525457
CNAG_06612	2020.71	-1.21394	0.436142	-2.78336	0.00537995	0.0455087
CNAG_05686	1503.88	-1.21371	0.331963	-3.65616	0.00025602	0.0047831
CNAG_01277	3885.65	-1.21003	0.39442	-3.06787	0.00215589	0.0241009
CNAG_00581	10478.7	-1.20351	0.40509	-2.97098	0.00296849	0.0306868
CNAG_01670	458.311	-1.20237	0.404984	-2.96894	0.00298827	0.030814
CNAG_00166	436.674	-1.20052	0.32481	-3.69608	0.000218958	0.00423473
CNAG_02347	5104.02	-1.18659	0.418917	-2.83251	0.00461836	0.0411804
CNAG_07773	1057.6	-1.17644	0.387324	-3.03736	0.0023866	0.0261132
CNAG_03874	3252.61	-1.16813	0.38794	-3.01112	0.00260289	0.0279598
CNAG_00074	2944.39	-1.15766	0.40257	-2.87567	0.00403172	0.0378761
CNAG_02519	2116.11	-1.15649	0.241838	-4.78209	1.73485e-06	7.94081e-05
CNAG_07481	1454.66	-1.15238	0.299593	-3.84649	0.000119822	0.00264756
CNAG_07360	337.246	-1.14789	0.400677	-2.86488	0.00417164	0.0387488
CNAG_04737	59601.3	-1.14322	0.361814	-3.15968	0.0015794	0.0189138
CNAG_05887	595.026	-1.14295	0.410856	-2.78188	0.00540456	0.0455764
CNAG_02522	2126.99	-1.13626	0.285636	-3.978	6.94982e-05	0.00170415
CNAG_02577	25650.5	-1.13563	0.304821	-3.72556	0.000194881	0.00390662
CNAG_05573	1002.75	-1.13273	0.390943	-2.89744	0.00376216	0.036056
CNAG_07446	1507.6	-1.12208	0.330039	-3.39985	0.000674224	0.00993727
CNAG_03114	13862.2	-1.12203	0.396657	-2.82873	0.00467335	0.0414911
CNAG_01362	886.588	-1.113	0.354559	-3.13911	0.0016946	0.0198321
CNAG_02176	9684.47	-1.10986	0.378939	-2.92886	0.00340209	0.0338933
CNAG_01010	3003.8	-1.10956	0.36576	-3.03357	0.00241676	0.0263751
CNAG_00543	3940.5	-1.1091	0.326964	-3.39211	0.000693555	0.0101495
CNAG_01986	577.758	-1.10505	0.394922	-2.79815	0.00513955	0.0440458
CNAG_07972	1354.5	-1.10339	0.235943	-4.67649	2.91822e-06	0.000117859
CNAG_03589	895.371	-1.10023	0.287402	-3.82818	0.000129095	0.00278733
CNAG_02087	1021.5	-1.09846	0.376751	-2.91561	0.0035499	0.0347772
CNAG_00256	1056.75	-1.09479	0.302648	-3.61738	0.000297596	0.00535368
CNAG_06592	2419.65	-1.09466	0.30062	-3.64136	0.000271204	0.00499877
CNAG_07485	1637.93	-1.0918	0.22932	-4.76102	1.92617e-06	8.51682e-05
CNAG_02191	394.295	-1.08662	0.385506	-2.81867	0.00482225	0.0424925
CNAG_05845	1652.44	-1.08327	0.323999	-3.34344	0.000827462	0.0115746
CNAG_06424	6356.6	-1.08264	0.372274	-2.90819	0.00363527	0.0351538
CNAG_07376	871.592	-1.08125	0.364531	-2.96613	0.00301568	0.0310578
CNAG_06058	1100.19	-1.08078	0.39009	-2.77059	0.00559545	0.0466608
CNAG_01412	2920.17	-1.07921	0.28545	-3.78072	0.000156372	0.00326993
CNAG_02164	8071.68	-1.07518	0.286818	-3.74864	0.000177795	0.00361693
CNAG_06327	3305.89	-1.06874	0.387782	-2.75602	0.00585093	0.0482004
CNAG_06228	858.303	-1.06383	0.348368	-3.05376	0.00225995	0.0250265
CNAG_05277	3877.93	-1.0568	0.376667	-2.80566	0.00502131	0.0436071
CNAG_08020	325.052	-1.05343	0.31776	-3.31518	0.000915847	0.0124516
CNAG_02991	2591.59	-1.04871	0.3603	-2.91067	0.00360658	0.0351125
CNAG_01448	21832.9	-1.04829	0.363288	-2.88556	0.00390713	0.037001
CNAG_01626	722.467	-1.04382	0.362071	-2.88293	0.00393992	0.0372687
CNAG_04064	11127.4	-1.04087	0.264082	-3.94146	8.09869e-05	0.00193968
CNAG_05396	1804.09	-1.03524	0.281154	-3.6821	0.000231317	0.00442185
CNAG_04511	457.473	-1.02318	0.314546	-3.25287	0.00114245	0.0147534
CNAG_06114	4098.51	-1.02258	0.237741	-4.30123	1.69851e-05	0.000524121
CNAG_04580	2453.41	-1.01745	0.311351	-3.26784	0.00108373	0.0142347
CNAG_01713	5896.07	-1.01494	0.268284	-3.78308	0.000154902	0.00324742
CNAG_03669	3765.98	-1.01301	0.293733	-3.44876	0.000563176	0.00864062
CNAG_05295	1111.83	-1.01278	0.264954	-3.82246	0.000132128	0.00283489
CNAG_05154	1022	-1.00492	0.334259	-3.0064	0.00264363	0.0281353
CNAG_05068	5512.39	-1.00251	0.219084	-4.57591	4.74164e-06	0.000179516
CNAG_05701	1892.91	1.00088	0.258497	3.87193	0.000107979	0.00245756
CNAG_02718	1310.31	1.02145	0.331138	3.08467	0.00203778	0.0230621
CNAG_04963	17908	1.02838	0.314486	3.27002	0.0010754	0.0141537
CNAG_04861	1187.45	1.03874	0.286625	3.62404	0.000290038	0.00527505
CNAG_06168	2217.6	1.04064	0.295218	3.52501	0.000423471	0.00699195
CNAG_01833	724.432	1.0418	0.348886	2.98608	0.00282583	0.0295378
CNAG_00433	1714.46	1.0418	0.37927	2.74686	0.00601679	0.0491284
CNAG_01264	1625.02	1.04263	0.271066	3.84641	0.000119862	0.00264756
CNAG_00776	12241.3	1.04703	0.292005	3.58566	0.000336229	0.00584429
CNAG_08013	695.407	1.05254	0.319137	3.29809	0.000973449	0.0130623
CNAG_04962	1031.06	1.05734	0.38365	2.75601	0.00585113	0.0482004
CNAG_00914	2817.59	1.06288	0.376009	2.82674	0.00470248	0.0416152
CNAG_04466	551.768	1.06419	0.37843	2.81211	0.00492173	0.0430926
CNAG_02205	1013.15	1.07099	0.34529	3.10172	0.00192397	0.0219638
CNAG_01454	2239.81	1.07191	0.31447	3.40862	0.00065292	0.00971013
CNAG_00399	671.644	1.07217	0.30754	3.48627	0.000489799	0.00782064
CNAG_01726	3199.87	1.0798	0.341243	3.16431	0.00155453	0.018643
CNAG_00111	933.245	1.094	0.333652	3.27886	0.00104229	0.0138061
CNAG_05475	1924.14	1.09743	0.360696	3.04253	0.00234595	0.0258055
CNAG_06543	1293.47	1.10751	0.38757	2.85758	0.00426887	0.0392975
CNAG_01699	618.61	1.11892	0.321401	3.48138	0.000498834	0.00791887
CNAG_06052	597.629	1.1191	0.314974	3.55301	0.000380855	0.00645651
CNAG_06280	1579.8	1.12197	0.334126	3.35791	0.000785332	0.011175
CNAG_00411	442.109	1.13098	0.346347	3.26546	0.00109287	0.0142923
CNAG_05841	630.58	1.13308	0.36721	3.08564	0.00203114	0.0230186
CNAG_04307	2810.43	1.13624	0.387447	2.93262	0.0033611	0.0337709
CNAG_03190	2550.17	1.14452	0.21295	5.37461	7.67482e-08	5.40451e-06
CNAG_07552	1503.47	1.14941	0.364686	3.15178	0.00162281	0.0192856
CNAG_03007	4759.79	1.15012	0.412639	2.78723	0.00531605	0.0451394
CNAG_00634	1840.73	1.1592	0.324482	3.57247	0.00035363	0.00609531
CNAG_02524	899.946	1.17387	0.332282	3.53275	0.000411267	0.00684397
CNAG_06079	1880.55	1.1779	0.354464	3.32304	0.00089042	0.012227
CNAG_00782	982.943	1.18338	0.411969	2.87251	0.00407226	0.0380832
CNAG_04114	5761.44	1.19209	0.232848	5.11962	3.06151e-07	1.75165e-05
CNAG_06380	721.488	1.19586	0.373166	3.20464	0.0013523	0.0166293
CNAG_04334	859.233	1.19672	0.411026	2.91156	0.00359634	0.0350654
CNAG_02356	347.722	1.19863	0.411187	2.91505	0.00355627	0.0347982
CNAG_06454	446.127	1.20815	0.41338	2.92261	0.0034711	0.0343318
CNAG_00770	1006.79	1.23882	0.363981	3.40352	0.000665237	0.00985771
CNAG_03729	781.314	1.24012	0.446643	2.77654	0.00549415	0.0461176
CNAG_05540	3162.99	1.24051	0.321085	3.86348	0.000111784	0.00252325
CNAG_12365	3039.34	1.24353	0.348608	3.56712	0.000360925	0.00620807
CNAG_03072	10480.5	1.24401	0.387369	3.21143	0.00132074	0.0163387
CNAG_00285	593.937	1.24799	0.351665	3.5488	0.000386991	0.00653365
CNAG_00078	754.198	1.24831	0.367146	3.40004	0.000673752	0.00993727
CNAG_07389	841.599	1.25327	0.348222	3.59904	0.000319396	0.0056571
CNAG_02324	360.955	1.25656	0.355653	3.53312	0.000410686	0.00684397
CNAG_05006	396.547	1.25792	0.361691	3.47787	0.000505408	0.00799243
CNAG_12512	791.235	1.26677	0.3778	3.35303	0.000799321	0.0113155
CNAG_07922	604.83	1.27588	0.2627	4.85679	1.19304e-06	5.55338e-05
CNAG_00783	637.511	1.27642	0.385222	3.31348	0.000921423	0.0125068
CNAG_00012	1270.31	1.27701	0.293633	4.34899	1.36765e-05	0.000440159
CNAG_04919	453.785	1.28224	0.406601	3.15355	0.00161299	0.0192175
CNAG_02920	344.669	1.28945	0.444392	2.90161	0.00371256	0.0357752
CNAG_02986	3149.44	1.29357	0.346154	3.73699	0.000186239	0.00375164
CNAG_01272	43180.1	1.3005	0.458575	2.83595	0.00456892	0.0409612
CNAG_04638	389.236	1.30442	0.453241	2.87799	0.0040022	0.0377278
CNAG_05163	499.277	1.30737	0.459415	2.84574	0.00443088	0.0400285
CNAG_00344	552.16	1.3088	0.461156	2.83809	0.00453841	0.040732
CNAG_03149	388.715	1.3096	0.418886	3.12639	0.00176965	0.0204777
CNAG_05025	298.884	1.31284	0.4317	3.0411	0.00235719	0.0258945
CNAG_03436	2890.78	1.31608	0.34779	3.78414	0.000154242	0.00324742
CNAG_06232	871.004	1.32327	0.446475	2.96382	0.00303849	0.0312146
CNAG_05290	484.461	1.32515	0.438369	3.02292	0.00250349	0.0270791
CNAG_02947	800.329	1.34323	0.350754	3.82956	0.000128374	0.00278336
CNAG_04626	494.081	1.34378	0.470033	2.85891	0.00425097	0.0392203
CNAG_05522	3262.75	1.34749	0.400552	3.36409	0.000767967	0.0110174
CNAG_00871	524.019	1.35297	0.374937	3.60852	0.000307951	0.0054918
CNAG_04305	567.833	1.35713	0.360882	3.76059	0.000169512	0.00349152
CNAG_03683	1256.55	1.36648	0.447661	3.05249	0.0022695	0.0250986
CNAG_04233	404.178	1.36849	0.342267	3.99833	6.37917e-05	0.00160728
CNAG_05227	1596.34	1.3753	0.38218	3.59857	0.000319967	0.0056571
CNAG_06599	415.458	1.37745	0.405892	3.39363	0.000689722	0.0101114
CNAG_02375	569.508	1.38434	0.415249	3.33376	0.000856802	0.0118842
CNAG_06435	848.732	1.41002	0.395923	3.56136	0.00036894	0.00631953
CNAG_03403	346.957	1.41447	0.438251	3.22753	0.00124862	0.0156581
CNAG_01121	580.413	1.41484	0.421702	3.35508	0.000793424	0.0112513
CNAG_00786	229.338	1.4164	0.450388	3.14486	0.00166168	0.0196141
CNAG_06182	1113.34	1.41695	0.507471	2.79218	0.00523536	0.0446061
CNAG_04110	1658.57	1.42883	0.412966	3.45993	0.000540318	0.00833648
CNAG_08024	397.401	1.43894	0.516186	2.78764	0.00530932	0.0451394
CNAG_06197	1246.84	1.44238	0.438101	3.29235	0.000993556	0.0132244
CNAG_01001	314.238	1.44291	0.443889	3.25061	0.00115157	0.0148246
CNAG_01866	644.882	1.44697	0.283867	5.09737	3.44404e-07	1.94352e-05
CNAG_02566	1016.09	1.44786	0.515528	2.8085	0.00497722	0.0435108
CNAG_00909	516.289	1.44994	0.422707	3.43013	0.000603296	0.00915216
CNAG_05880	144.306	1.47313	0.445248	3.30855	0.000937788	0.0126663
CNAG_03956	507.294	1.48064	0.486158	3.0456	0.0023222	0.0255784
CNAG_04438	496.11	1.48251	0.524457	2.82674	0.00470239	0.0416152
CNAG_02892	350.959	1.49105	0.504527	2.95534	0.00312321	0.031873
CNAG_04566	2527.1	1.49393	0.31615	4.72539	2.29673e-06	9.6642e-05
CNAG_01474	124.352	1.49454	0.501797	2.97839	0.00289769	0.0300303
CNAG_00934	1015.11	1.49836	0.458564	3.2675	0.00108501	0.0142347
CNAG_07408	1309.08	1.50242	0.449921	3.33929	0.00083993	0.0117291
CNAG_05756	548.701	1.50628	0.520659	2.89302	0.00381553	0.0364019
CNAG_06321	175.644	1.51298	0.517908	2.92134	0.00348534	0.0343489
CNAG_03619	431.928	1.52209	0.418548	3.63659	0.000276268	0.00505817
CNAG_12197	365.238	1.52656	0.557437	2.73853	0.00617146	0.0499476
CNAG_12767	84.5076	1.52843	0.534515	2.85947	0.00424348	0.0392027
CNAG_05743	139.112	1.53553	0.551262	2.78548	0.00534488	0.0452585
CNAG_01930	736.543	1.53967	0.46225	3.33083	0.000865888	0.0119699
CNAG_06347	138765	1.54526	0.44482	3.4739	0.000512944	0.00808059
CNAG_00836	332.142	1.54671	0.476884	3.24337	0.00118124	0.0151121
CNAG_06152	362.29	1.55774	0.56864	2.73941	0.00615494	0.0499476
CNAG_05963	703.646	1.56099	0.501991	3.10959	0.00187346	0.0214679
CNAG_07542	476.777	1.56973	0.427571	3.67127	0.000241344	0.00460285
CNAG_02825	1078.46	1.57078	0.274054	5.73164	9.94636e-09	9.64095e-07
CNAG_01002	544.346	1.5712	0.468829	3.35134	0.000804223	0.0113459
CNAG_07879	272.759	1.58287	0.476695	3.3205	0.000898569	0.0122709
CNAG_02208	4723.12	1.58377	0.249276	6.35349	2.10487e-10	3.33501e-08
CNAG_07889	420.195	1.58872	0.562109	2.82636	0.00470804	0.0416197
CNAG_03983	1922.58	1.59203	0.254181	6.26335	3.76799e-10	5.54365e-08
CNAG_02690	809.859	1.5995	0.581289	2.75164	0.00592968	0.0487085
CNAG_06893	1151.33	1.60359	0.296625	5.40613	6.44019e-08	4.61397e-06
CNAG_05866	651.539	1.61071	0.477008	3.37669	0.00073364	0.0106793
CNAG_04529	184.965	1.61715	0.496185	3.25917	0.00111739	0.0144979
CNAG_01411	198.337	1.6285	0.511278	3.18516	0.00144676	0.0175396
CNAG_08026	337.481	1.62857	0.409148	3.98039	6.88023e-05	0.00169213
CNAG_04165	221.565	1.63732	0.471718	3.47097	0.000518587	0.00811711
CNAG_02775	5413.6	1.64085	0.284523	5.76702	8.06843e-09	8.20689e-07
CNAG_03032	1092.79	1.64352	0.559293	2.93856	0.00329745	0.033253
CNAG_01723	428.823	1.64687	0.514699	3.19967	0.00137586	0.0168686
CNAG_06567	2484.69	1.65253	0.545627	3.02868	0.00245625	0.0266338
CNAG_04344	1156.79	1.66422	0.605998	2.74625	0.00602802	0.0491284
CNAG_04005	1515.14	1.6656	0.300813	5.537	3.07702e-08	2.48544e-06
CNAG_07423	404.988	1.68351	0.438076	3.84297	0.000121556	0.00267067
CNAG_06845	728.762	1.69603	0.504066	3.36469	0.000766288	0.0110174
CNAG_06966	100.215	1.69972	0.532908	3.18951	0.00142515	0.0173439
CNAG_00861	124.248	1.70522	0.522841	3.26146	0.00110841	0.0144268
CNAG_04545	361.332	1.72004	0.469829	3.66099	0.000251238	0.00474759
CNAG_03618	283.624	1.72239	0.457271	3.76668	0.000165435	0.00344196
CNAG_02147	248.634	1.72483	0.608283	2.83557	0.0045744	0.0409657
CNAG_01495	972.714	1.73582	0.484294	3.58423	0.000338072	0.00586395
CNAG_00841	240.53	1.74145	0.499468	3.48661	0.000489178	0.00782064
CNAG_02862	237.694	1.75311	0.582521	3.00953	0.00261651	0.0279606
CNAG_07641	104.485	1.76914	0.631961	2.79945	0.005119	0.0440245
CNAG_01440	512.968	1.78267	0.514815	3.46274	0.000534704	0.00828088
CNAG_03409	843.483	1.79519	0.343333	5.22872	1.7069e-07	1.05738e-05
CNAG_04916	92.4313	1.79565	0.651604	2.75573	0.00585612	0.0482004
CNAG_06484	270.989	1.8021	0.541605	3.32734	0.000876797	0.01206
CNAG_06136	653.878	1.81944	0.33415	5.44498	5.181e-08	3.77755e-06
CNAG_00107	312.08	1.82275	0.612826	2.97434	0.00293621	0.0303912
CNAG_06004	453.672	1.83023	0.496977	3.68273	0.000230746	0.00442121
CNAG_05458	1500.69	1.83227	0.53391	3.43179	0.000599618	0.00912555
CNAG_06795	2012.78	1.84227	0.287596	6.40575	1.49632e-10	2.56836e-08
CNAG_04313	568.114	1.84392	0.37732	4.88688	1.02447e-06	4.82321e-05
CNAG_07589	360.755	1.84776	0.612024	3.0191	0.00253527	0.0273404
CNAG_05449	1813.56	1.85273	0.378608	4.89352	9.90487e-07	4.71712e-05
CNAG_07748	303.584	1.86235	0.570813	3.26262	0.00110388	0.0143906
CNAG_12558	178.239	1.88948	0.587199	3.21779	0.00129184	0.0160293
CNAG_01306	429.642	1.89099	0.613959	3.08	0.00207003	0.023363
CNAG_06555	1196.08	1.89186	0.511604	3.69789	0.000217397	0.00422316
CNAG_02327	529.297	1.90402	0.519116	3.66782	0.000244629	0.00463333
CNAG_01776	469.666	1.94021	0.40981	4.7344	2.19704e-06	9.37896e-05
CNAG_03733	290.716	1.94051	0.568517	3.41329	0.000641843	0.00956265
CNAG_01562	47615.1	1.9827	0.446169	4.44384	8.83691e-06	0.000307204
CNAG_02011	1015.81	2.01241	0.624722	3.2213	0.00127612	0.0159062
CNAG_06055	403.658	2.01911	0.379147	5.3254	1.00733e-07	6.74749e-06
CNAG_05015	292.415	2.02137	0.377208	5.35878	8.37866e-08	5.80099e-06
CNAG_03393	426.996	2.02975	0.555683	3.65271	0.000259485	0.00483687
CNAG_04252	614.08	2.04442	0.380545	5.37236	7.77144e-08	5.42618e-06
CNAG_00966	588.809	2.0633	0.475217	4.34181	1.41316e-05	0.000451416
CNAG_06529	424.925	2.06553	0.465504	4.43719	9.11417e-06	0.000315511
CNAG_07505	126.666	2.09898	0.689098	3.04598	0.0023192	0.0255784
CNAG_04115	382.069	2.12506	0.361924	5.87156	4.31701e-09	4.80646e-07
CNAG_00511	168.167	2.14242	0.658942	3.25131	0.00114876	0.0148117
CNAG_06051	691.414	2.14436	0.612945	3.49846	0.000467958	0.00753757
CNAG_03845	705.41	2.18594	0.649043	3.36795	0.000757304	0.0109464
CNAG_04907	360.378	2.21955	0.588223	3.77331	0.000161098	0.00336022
CNAG_01473	248.306	2.23849	0.618816	3.61737	0.000297607	0.00535368
CNAG_05989	586.348	2.27162	0.523214	4.34166	1.41412e-05	0.000451416
CNAG_05906	169.634	2.28358	0.779249	2.93049	0.00338425	0.0338573
CNAG_00451	195.539	2.30981	0.495178	4.66461	3.09207e-06	0.000124271
CNAG_01794	6135.56	2.31962	0.675985	3.43147	0.000600322	0.00912555
CNAG_03974	11162.4	2.33881	0.603757	3.87376	0.000107171	0.00244594
CNAG_01954	1171.69	2.36179	0.424498	5.56373	2.64064e-08	2.23176e-06
CNAG_04926	77.0092	2.39027	0.852294	2.80451	0.0050393	0.0436121
CNAG_02590	607.599	2.41798	0.490965	4.92495	8.43821e-07	4.21348e-05
CNAG_01668	162.697	2.43537	0.629651	3.8678	0.00010982	0.00249257
CNAG_07685	571.955	2.449	0.513127	4.7727	1.81775e-06	8.22882e-05
CNAG_13121	3147.46	2.47073	0.687982	3.59127	0.000329073	0.00575203
CNAG_03258	2183.94	2.5268	0.590294	4.28057	1.86413e-05	0.000564653
CNAG_00366	53.2043	2.59303	0.733542	3.53494	0.000407868	0.00681628
CNAG_01627	1085.37	2.59491	0.557067	4.65815	3.19058e-06	0.000127608
CNAG_04700	411.894	2.75203	0.678966	4.05327	5.05064e-05	0.00132102
CNAG_06910	128.651	2.77186	0.524209	5.2877	1.23865e-07	8.1642e-06
CNAG_12489	361.174	2.77814	0.91719	3.02897	0.00245386	0.0266338
CNAG_02729	432.535	2.78262	0.496824	5.60081	2.13348e-08	1.83101e-06
CNAG_05334	54.7281	2.90349	0.936126	3.10161	0.00192473	0.0219638
CNAG_02781	241.137	2.95623	0.484119	6.1064	1.01901e-09	1.37634e-07
CNAG_07876	56.0169	2.95742	0.770541	3.83811	0.000123985	0.00270957
CNAG_13196	237.537	3.01173	0.814354	3.69831	0.000217042	0.00422316
CNAG_12979	76.7079	3.06423	0.872022	3.51393	0.000441529	0.00723212
CNAG_06141	313.543	3.10581	0.836853	3.7113	0.000206199	0.00404275
CNAG_00765	744.143	3.17591	0.4192	7.57612	3.56054e-14	1.39692e-11
CNAG_13104	79.9063	3.18726	1.08968	2.92495	0.0034451	0.0341978
CNAG_13093	16.6877	3.20451	1.10405	2.9025	0.00370201	0.0357153
CNAG_12574	43.7235	3.26891	1.14746	2.84882	0.00438814	0.0398171
CNAG_01806	298.503	3.29248	0.916893	3.59091	0.000329525	0.00575203
CNAG_12315	299.333	3.44522	0.495824	6.94848	3.69248e-12	8.32636e-10
CNAG_12463	70.8277	3.52642	1.1775	2.99483	0.002746	0.0288944
CNAG_04619	38.9094	3.53187	1.09669	3.22048	0.00127975	0.0159273
CNAG_06527	23.4887	3.66431	1.21418	3.01792	0.00254515	0.0274111
CNAG_13108	35.0392	3.74904	1.19093	3.148	0.00164393	0.0194732
CNAG_07877	19.7337	4.29893	1.29878	3.30997	0.000933055	0.012623
CNAG_13037	50.3494	4.38122	1.4667	2.98713	0.00281609	0.0294813
CNAG_08010	168.83	4.50663	1.00269	4.49456	6.97153e-06	0.000251923
CNAG_05016	29.9706	4.56201	1.1149	4.09187	4.27916e-05	0.00114009
CNAG_03759	5618.52	4.80481	0.866436	5.54549	2.93138e-08	2.40047e-06
CNAG_12204	9.32413	5.60775	1.91956	2.92137	0.0034849	0.0343489
CNAG_12576	7.64599	5.66263	1.66301	3.40505	0.000661525	0.00982036
CNAG_07516	9.89002	5.7474	2.00711	2.86352	0.00418965	0.0388722
CNAG_02311	19.2386	5.77325	1.875	3.07907	0.00207651	0.0234041
CNAG_01931	11.3779	5.87357	1.96864	2.98357	0.00284904	0.029638
CNAG_12594	10.8512	6.02561	1.74455	3.45397	0.000552405	0.00849116
CNAG_05333	119.758	6.23401	1.21647	5.12468	2.9805e-07	1.71723e-05
CNAG_12170	18.356	6.74736	1.73658	3.88544	0.000102146	0.00237735
CNAG_13159	35.7878	7.04069	1.49813	4.69965	2.60607e-06	0.000106823
CNAG_06281	35.4175	7.06109	2.00528	3.52125	0.000429523	0.00704948
CNAG_12211	13.5637	7.18748	1.73906	4.13296	3.58119e-05	0.000983514
CNAG_13030	41.7067	7.61144	1.90523	3.99503	6.46856e-05	0.00161498
CNAG_01186	1162.68	-0.998251	0.251544	-3.9685	7.23268e-05	0.00176302
CNAG_05547	35297.2	-0.994273	0.342965	-2.89905	0.00374289	0.0360253
CNAG_02512	2776.07	-0.991448	0.316209	-3.13542	0.00171606	0.0200264
CNAG_03223	30238.7	-0.989149	0.322728	-3.06497	0.00217695	0.0242705
CNAG_04820	586.772	-0.987961	0.302125	-3.27004	0.0010753	0.0141537
CNAG_01015	1401.33	-0.987926	0.227905	-4.33481	1.45888e-05	0.000460526
CNAG_00678	1068.56	-0.984971	0.306639	-3.21215	0.00131745	0.0163226
CNAG_06460	6955.27	-0.984664	0.28135	-3.49978	0.000465642	0.00752474
CNAG_03718	1742.96	-0.982829	0.292013	-3.36571	0.000763475	0.011014
CNAG_02806	2706.01	-0.980867	0.238402	-4.11434	3.88291e-05	0.00105582
CNAG_02213	1246.07	-0.978326	0.33985	-2.8787	0.00399324	0.0376865
CNAG_00691	1904.95	-0.974221	0.302039	-3.22548	0.00125763	0.0157471
CNAG_06465	2572.67	-0.973728	0.273535	-3.55979	0.000371152	0.00634424
CNAG_03004	2960.98	-0.973255	0.327731	-2.96968	0.00298113	0.0307789
CNAG_05424	8363.82	-0.972809	0.222268	-4.37673	1.20471e-05	0.000397026
CNAG_07438	954.973	-0.96887	0.319521	-3.03226	0.00242733	0.0264534
CNAG_02338	4965.68	-0.965025	0.338429	-2.85148	0.00435156	0.0396504
CNAG_03075	1102.57	-0.949809	0.303293	-3.13165	0.00173827	0.0201997
CNAG_07807	12965.8	-0.944739	0.281322	-3.35822	0.000784469	0.011175
CNAG_01761	8428.2	-0.944701	0.303499	-3.1127	0.00185382	0.0213319
CNAG_05375	5672.69	-0.931432	0.262543	-3.54773	0.000388562	0.00654675
CNAG_06010	2931.2	-0.924673	0.319676	-2.89253	0.00382147	0.0364019
CNAG_06956	2803.03	-0.924122	0.324087	-2.85146	0.00435192	0.0396504
CNAG_00051	2945.45	-0.914747	0.207337	-4.41189	1.02471e-05	0.000350316
CNAG_00057	12656.3	-0.911337	0.327733	-2.78073	0.00542372	0.0456642
CNAG_06723	2041.05	-0.910945	0.302788	-3.00852	0.0026252	0.0280168
CNAG_00280	980.175	-0.905424	0.329543	-2.74752	0.00600484	0.0491284
CNAG_01588	11939.1	-0.903178	0.31163	-2.89824	0.00375265	0.036056
CNAG_02367	2868.87	-0.902924	0.292402	-3.08795	0.00201541	0.0228837
CNAG_06179	976.584	-0.890603	0.298497	-2.98362	0.00284858	0.029638
CNAG_05712	1183.98	-0.878614	0.306041	-2.8709	0.00409306	0.0382344
CNAG_02189	12831.6	-0.877528	0.24279	-3.61434	0.000301112	0.00539318
CNAG_04641	896.849	-0.87456	0.304908	-2.86828	0.00412713	0.0384654
CNAG_06809	1011.03	-0.873811	0.258841	-3.37586	0.000735852	0.0106926
CNAG_04226	1703.88	-0.872061	0.22629	-3.85373	0.000116331	0.00259743
CNAG_01150	21978.7	-0.859265	0.196467	-4.37359	1.22221e-05	0.00040104
CNAG_03288	1930.31	-0.854662	0.297249	-2.87524	0.00403723	0.0378846
CNAG_01781	1203.47	-0.854128	0.257184	-3.32108	0.000896712	0.0122709
CNAG_02856	2208.46	-0.854078	0.234797	-3.63751	0.000275287	0.00505142
CNAG_04067	2899.34	-0.841698	0.300177	-2.804	0.00504726	0.0436353
CNAG_07498	1172.03	-0.831481	0.295282	-2.81589	0.00486425	0.0426808
CNAG_05607	5344.66	-0.829757	0.26446	-3.13755	0.00170367	0.0199099
CNAG_06320	3101.56	-0.815625	0.189117	-4.31281	1.61194e-05	0.000501162
CNAG_00747	5523.19	-0.814491	0.290217	-2.80649	0.00500846	0.0436071
CNAG_06244	2655.85	-0.804173	0.225775	-3.56183	0.000368279	0.00631953
CNAG_05771	2734.28	-0.792143	0.217209	-3.64692	0.000265403	0.00493602
CNAG_06059	870.42	-0.784377	0.266506	-2.94318	0.00324855	0.0328
CNAG_05355	5936.6	-0.776998	0.246404	-3.15335	0.0016141	0.0192175
CNAG_01813	3447.6	-0.771631	0.217538	-3.54711	0.000389475	0.00654874
CNAG_07667	3929.46	-0.725989	0.209398	-3.46703	0.000526247	0.00819613
CNAG_00140	1583.68	-0.688767	0.243447	-2.82922	0.0046661	0.0414782
CNAG_05817	3509.23	-0.678173	0.245166	-2.76618	0.00567176	0.0472493
CNAG_05783	3600.83	-0.663443	0.232302	-2.85595	0.00429084	0.0393678
CNAG_07559	3196.85	-0.649215	0.206004	-3.15147	0.00162449	0.0192856
CNAG_04782	1718.44	-0.646829	0.233966	-2.76463	0.00569872	0.0473781
CNAG_06640	2705.11	-0.623563	0.226114	-2.75773	0.00582036	0.0481426
CNAG_06443	8123.6	-0.551012	0.1859	-2.96402	0.00303648	0.0312146
CNAG_01820	6166.66	0.594758	0.215718	2.7571	0.00583157	0.0481426
CNAG_04082	1387.29	0.63884	0.229239	2.78679	0.00532333	0.0451394
CNAG_05907	5559.28	0.641544	0.227407	2.82113	0.00478554	0.0422594
CNAG_02234	6325	0.654113	0.237517	2.75396	0.00588785	0.0484131
CNAG_00640	12649.1	0.673128	0.213357	3.15493	0.00160537	0.019169
CNAG_03641	1746.9	0.682659	0.230436	2.96246	0.00305187	0.0312392
CNAG_02134	1005.76	0.68359	0.236331	2.89251	0.00382178	0.0364019
CNAG_01884	10269.8	0.68374	0.205913	3.32054	0.000898447	0.0122709
CNAG_01537	2593.05	0.687618	0.239945	2.86573	0.00416045	0.0387321
CNAG_05814	4033.07	0.694405	0.238706	2.90904	0.00362538	0.0351406
CNAG_00143	1030.17	0.718	0.243119	2.95329	0.00314411	0.0320201
CNAG_06740	1318.71	0.724554	0.235361	3.07848	0.00208059	0.0234181
CNAG_03337	809.488	0.729653	0.229103	3.18482	0.00144844	0.0175396
CNAG_02748	5804.49	0.734888	0.266344	2.75917	0.00579488	0.0480322
CNAG_05753	3071.05	0.740044	0.25258	2.92994	0.00339025	0.0338573
CNAG_01248	1063.13	0.741029	0.250102	2.9629	0.00304754	0.0312392
CNAG_02671	3002.92	0.741071	0.214419	3.45619	0.000547873	0.00843725
CNAG_05465	5632.41	0.750539	0.206313	3.63787	0.0002749	0.00505142
CNAG_06821	1126.92	0.752573	0.224916	3.34602	0.000819801	0.0115065
CNAG_04783	1038.96	0.769961	0.277179	2.77785	0.00547195	0.0460035
CNAG_03780	4513.09	0.784851	0.252193	3.1121	0.0018576	0.0213446
CNAG_03358	5812.51	0.789373	0.28136	2.80557	0.00502284	0.0436071
CNAG_04726	5204.5	0.794919	0.235967	3.36878	0.000755022	0.0109326
CNAG_04448	6211.02	0.801559	0.236101	3.39499	0.000686313	0.0100794
CNAG_03747	4603.45	0.803499	0.243069	3.30564	0.000947587	0.0127777
CNAG_00458	1659.19	0.806789	0.291772	2.76514	0.00568991	0.0473527
CNAG_02057	987.954	0.809337	0.293126	2.76106	0.00576148	0.0478035
CNAG_03435	3612.49	0.812077	0.270518	3.00193	0.00268272	0.0283533
CNAG_02866	868.977	0.821446	0.25916	3.16964	0.00152625	0.0184111
CNAG_01062	999.052	0.831726	0.269705	3.08384	0.00204347	0.0230949
CNAG_04876	1336.02	0.835509	0.297568	2.80779	0.00498822	0.0435359
CNAG_03024	1204.18	0.8477	0.301382	2.81271	0.00491256	0.0430581
CNAG_05480	1455.63	0.85415	0.296701	2.87882	0.00399164	0.0376865
CNAG_01890	7896.96	0.859758	0.223575	3.8455	0.000120306	0.00265027
CNAG_00439	1160.87	0.86817	0.304662	2.84962	0.00437718	0.0397614
CNAG_05525	4747.25	0.872867	0.23072	3.78324	0.000154801	0.00324742
CNAG_03283	3744.16	0.881282	0.245077	3.59594	0.000323221	0.00567865
CNAG_03419	1041.75	0.886739	0.281032	3.1553	0.00160336	0.019169
CNAG_06354	1048.29	0.888003	0.291479	3.04654	0.00231491	0.0255665
CNAG_02359	8275.39	0.891587	0.242952	3.6698	0.000242737	0.00461872
CNAG_05745	1518.06	0.895553	0.307502	2.91235	0.00358718	0.0350175
CNAG_01343	425.987	0.895971	0.296587	3.02094	0.00251993	0.0272106
CNAG_05109	1633.08	0.90361	0.325628	2.77498	0.00552056	0.0462234
CNAG_02330	5720.62	0.904741	0.271813	3.32854	0.000873034	0.0120359
CNAG_05550	2454.72	0.915138	0.266377	3.4355	0.00059147	0.00902431
CNAG_02342	832.349	0.92285	0.33589	2.74748	0.00600549	0.0491284
CNAG_00753	1125.85	0.924239	0.270024	3.42281	0.000619783	0.00931823
CNAG_03000	6354.71	0.924452	0.260465	3.54923	0.000386357	0.00653365
CNAG_01640	3268.86	0.929377	0.266711	3.48459	0.00049289	0.00783961
CNAG_06077	796.79	0.930812	0.312216	2.9813	0.00287025	0.0297833
CNAG_04857	7292.36	0.935748	0.267244	3.50147	0.000462697	0.00752474
CNAG_04004	10480.6	0.939302	0.243693	3.85444	0.000115993	0.00259692
CNAG_05800	3282.44	0.945286	0.293363	3.22224	0.00127193	0.0158779
CNAG_04011	3568.82	0.952145	0.287462	3.31225	0.000925499	0.0125414
CNAG_01320	623.572	0.953752	0.343523	2.77638	0.00549672	0.0461176
CNAG_04635	2998.5	0.955668	0.335079	2.85207	0.00434358	0.0396504
CNAG_12967	1198.69	0.957909	0.345084	2.77587	0.00550545	0.0461438
CNAG_04009	3102.09	0.960956	0.283375	3.39112	0.000696084	0.0101685
CNAG_03805	2294.85	0.960988	0.34854	2.75718	0.00583016	0.0481426
CNAG_05404	1242.41	0.962231	0.287302	3.34919	0.000810472	0.0114145
CNAG_06985	596.812	0.962715	0.313528	3.07059	0.00213638	0.0239478
CNAG_02792	348.914	0.983353	0.346442	2.83843	0.0045336	0.040732
CNAG_06403	1003.35	0.985048	0.359645	2.73895	0.00616364	0.0499476
CNAG_05486	905.412	0.989896	0.312811	3.16452	0.00155338	0.018643
CNAG_02555	754.904	0.99018	0.332062	2.98192	0.00286449	0.0297611
CNAG_06370	1566.35	0.991161	0.343361	2.88664	0.00389378	0.036917
CNAG_03475	2092.56	0.992454	0.323889	3.06418	0.00218271	0.0242945
CNAG_03289	1386.17	0.995333	0.268224	3.71083	0.000206578	0.00404275
CNAG_07323	961.213	0.995433	0.219134	4.54259	5.55684e-06	0.000204387
CNAG_05345	87.0467	-6.65219	1.34762	-4.93623	NA	NA
CNAG_12324	315.614	-6.28922	1.82448	-3.44713	NA	NA
CNAG_12063	31.4787	-4.70483	1.38584	-3.39494	NA	NA
CNAG_13059	19.9554	-4.35266	1.69441	-2.56883	0.0102041	0.070413
CNAG_12505	16.9717	-4.1987	1.66377	-2.52361	0.0116157	0.0779966
CNAG_12727	20.7095	-3.99018	1.46645	-2.72097	0.00650899	0.0517214
CNAG_13155	22.9752	-3.88633	1.51576	-2.56395	0.0103489	0.0712914
CNAG_13157	30.4729	-3.76302	1.51869	-2.47781	0.0132191	0.0850874
CNAG_07490	13.2166	-3.7354	1.9855	-1.88134	0.0599261	0.228051
CNAG_12030	14.4557	-3.70521	1.40085	-2.64498	0.00816967	0.0610244
CNAG_12743	13.4009	-3.69339	1.75655	-2.10264	0.0354974	0.163133
CNAG_12402	222.194	-3.65996	1.08032	-3.38783	NA	NA
CNAG_05079	31.8617	-3.65671	1.50674	-2.42691	0.0152282	0.0940518
CNAG_07759	10.6325	-3.65517	1.57718	-2.31753	0.0204749	0.112609
CNAG_13024	14.1891	-3.64148	1.4758	-2.46746	0.0136076	0.0866282
CNAG_12228	15.3073	-3.63777	1.90451	-1.91009	0.0561222	0.219212
CNAG_00376	18.8972	-3.63081	1.53326	-2.36804	0.0178825	0.104492
CNAG_12246	14.4644	-3.59352	1.37771	-2.60834	0.00909829	0.0653538
CNAG_13156	24.4536	-3.52719	1.43023	-2.46617	0.0136568	0.0867527
CNAG_05129	21.1882	-3.47278	1.42235	-2.44158	0.0146233	0.0915514
CNAG_13052	15.2777	-3.44763	1.56201	-2.20717	0.0273021	0.135834
CNAG_12537	28.179	-3.42069	1.44562	-2.36624	0.01797	0.104929
CNAG_01077	26.2544	-3.41075	1.45473	-2.34458	0.0190483	0.107714
CNAG_06810	50.5335	-3.38797	1.26883	-2.67015	0.00758165	0.0579454
CNAG_13136	79.4305	-3.22231	2.18184	-1.47688	0.139709	0.377521
CNAG_00939	15.4259	-3.21711	1.45708	-2.20791	0.0272504	0.135775
CNAG_13014	9.47176	-3.15495	1.62859	-1.93723	0.0527169	0.210843
CNAG_07930	10.5176	-3.14601	1.51356	-2.07855	0.0376584	0.169638
CNAG_06126	125.369	-3.13448	1.06371	-2.94673	NA	NA
CNAG_12899	9.74386	-3.12774	1.3258	-2.35912	0.0183182	0.105973
CNAG_12014	9.74197	-3.11328	1.33568	-2.33086	0.0197608	0.110604
CNAG_03141	9.31828	-3.09729	1.77057	-1.74931	0.0802369	0.273423
CNAG_04469	108.074	-3.06952	1.15194	-2.66465	0.00770684	0.0586303
CNAG_12690	25.2924	-3.04407	1.35421	-2.24785	0.0245856	0.127157
CNAG_12160	8.52368	-3.02947	1.37222	-2.20771	0.0272645	0.135775
CNAG_12053	11.0079	-3.02624	1.63801	-1.8475	0.0646743	0.238188
CNAG_02184	14.2589	-2.99861	1.33501	-2.24613	0.0246955	0.127574
CNAG_12648	13.5869	-2.9907	1.31414	-2.27578	0.0228592	0.121157
CNAG_12662	9.83251	-2.9836	1.4224	-2.09757	0.0359427	0.164244
CNAG_13058	11.4092	-2.95535	1.38741	-2.13012	0.0331618	0.154836
CNAG_12636	12.5297	-2.95074	1.44662	-2.03975	0.0413756	0.180271
CNAG_12879	10.1623	-2.9444	1.66541	-1.76797	0.0770664	0.266786
CNAG_13013	20.2955	-2.91649	1.34514	-2.16817	0.0301455	0.14499
CNAG_12661	24.6434	-2.91603	1.23638	-2.35852	0.0183481	0.10601
CNAG_12837	7.71218	-2.91236	1.51947	-1.9167	0.0552767	0.217802
CNAG_02253	7.0317	-2.89928	2.14906	-1.34909	0.177308	0.4341
CNAG_13139	8.88785	-2.88203	1.61915	-1.77996	0.0750827	0.262344
CNAG_00679	1323.18	-2.86159	0.673643	-4.24793	NA	NA
CNAG_13149	14.3817	-2.85617	1.44643	-1.97463	0.0483101	0.199213
CNAG_12799	20.1571	-2.85296	2.00571	-1.42242	0.154904	0.400002
CNAG_12984	9.66194	-2.84331	1.63329	-1.74085	NA	NA
CNAG_12504	7.05444	-2.83483	1.70758	-1.66015	0.0968844	0.307012
CNAG_12369	22.0338	-2.83216	1.51422	-1.87037	0.0614319	0.23196
CNAG_12839	7.14184	-2.80756	1.80616	-1.55444	0.12008	0.346529
CNAG_07369	42.8914	-2.78325	1.11938	-2.48642	0.0129037	0.0837117
CNAG_12028	36.8959	-2.78226	1.10689	-2.51359	0.011951	0.0795346
CNAG_12020	7.49016	-2.73708	1.55232	-1.76321	0.0778648	0.268701
CNAG_07528	7.72863	-2.72722	1.83396	-1.48707	0.136997	0.373431
CNAG_07928	8.56072	-2.71937	1.33186	-2.04179	0.0411724	0.179862
CNAG_12851	20.2376	-2.7163	1.42429	-1.90713	0.056504	0.219904
CNAG_02160	36.5622	-2.71583	1.12904	-2.40542	0.0161537	0.0971034
CNAG_07658	8.47772	-2.71284	1.39849	-1.93984	0.0523995	0.210083
CNAG_00751	39.435	-2.7125	1.15528	-2.34791	0.0188789	0.107396
CNAG_12797	42.6563	-2.71103	1.00897	-2.68693	0.00721115	0.0559968
CNAG_13165	42.0563	-2.6576	1.07629	-2.46921	0.013541	0.0864838
CNAG_01056	24.7806	-2.65227	1.00325	-2.64368	0.008201	0.0611475
CNAG_12775	10.5194	-2.65212	1.33711	-1.98347	0.0473155	0.196686
CNAG_12381	8.75925	-2.63452	1.47373	-1.78765	0.073832	0.259577
CNAG_12765	65.4344	-2.62626	0.990832	-2.65056	0.00803583	0.0606293
CNAG_01560	37.2277	-2.61426	1.0334	-2.52977	0.0114137	0.0768905
CNAG_06172	71.0512	-2.60132	1.25768	-2.06835	0.0386074	0.172498
CNAG_12023	9.92518	-2.59953	1.81208	-1.43456	0.151413	0.395528
CNAG_13060	5.51174	-2.59451	1.72682	-1.50248	0.132974	0.367766
CNAG_00492	82.3598	-2.57847	1.12626	-2.28941	0.0220555	0.118536
CNAG_05304	194.79	-2.57827	0.96291	-2.67759	0.00741545	0.0570456
CNAG_12123	5.31131	-2.57181	1.4521	-1.77109	0.0765455	0.265655
CNAG_12818	6.47721	-2.56802	3.28898	-0.780795	0.434923	0.708536
CNAG_02155	92.1708	-2.56772	1.39403	-1.84194	0.0654838	0.240535
CNAG_12041	106.029	-2.56574	1.05525	-2.4314	0.0150406	0.0932426
CNAG_12906	204.111	-2.54474	0.989754	-2.57108	0.0101382	0.0701466
CNAG_12470	52.5532	-2.53624	1.15873	-2.1888	0.0286113	0.140291
CNAG_12771	21.1222	-2.534	1.29441	-1.95765	0.0502708	0.203929
CNAG_12907	7.68514	-2.53216	1.72056	-1.4717	0.141101	0.379662
CNAG_03085	6.05305	-2.52999	1.44776	-1.74752	0.0805471	0.274021
CNAG_07610	6.81851	-2.52335	1.87643	-1.34476	0.178702	0.434956
CNAG_12896	50.3383	-2.50993	1.00992	-2.48528	0.0129449	0.0837345
CNAG_12080	66.2014	-2.50009	0.991834	-2.52068	0.0117129	0.0782067
CNAG_00048	95.2953	-2.49756	0.94895	-2.63192	0.0084903	0.0625399
CNAG_12088	6.22002	-2.49422	1.92573	-1.29521	0.195249	0.457135
CNAG_07436	32.2525	-2.48135	1.00559	-2.46756	0.0136036	0.0866282
CNAG_12284	23.2195	-2.48074	1.56705	-1.58307	0.113406	0.335255
CNAG_07858	17.9686	-2.47649	1.10372	-2.24377	0.0248475	0.127956
CNAG_07845	230.719	-2.47082	1.08747	-2.27208	0.0230818	0.121943
CNAG_07854	5.70836	-2.46317	1.66245	-1.48165	0.138433	0.37555
CNAG_12188	36.023	-2.4602	1.25889	-1.95425	0.0506713	0.205251
CNAG_03830	51.6911	-2.44802	1.06091	-2.30747	0.0210288	0.114715
CNAG_01194	32.1364	-2.44674	0.995199	-2.45854	0.0139503	0.0880739
CNAG_12055	5.25917	-2.44097	1.55897	-1.56575	0.117406	0.341444
CNAG_12120	14.9192	-2.43328	1.5139	-1.6073	0.10799	0.32555
CNAG_07388	9.42744	-2.43023	1.80393	-1.34718	0.177921	0.434337
CNAG_12435	8.38984	-2.40758	1.33437	-1.80429	0.0711862	0.253678
CNAG_12626	27.9735	-2.39896	1.08669	-2.20758	0.0272737	0.135775
CNAG_12340	105.714	-2.39311	0.92323	-2.5921	0.00953911	0.067694
CNAG_13126	34.2611	-2.39264	1.01508	-2.35709	0.018419	0.106122
CNAG_12971	24.1209	-2.38698	1.00577	-2.37329	0.0176306	0.103608
CNAG_12144	11.7908	-2.38426	1.36097	-1.75189	0.0797933	0.272448
CNAG_02381	41.7315	-2.38241	1.05171	-2.26528	0.0234955	0.122985
CNAG_12723	5.34225	-2.37536	2.44264	-0.972453	0.330825	0.61196
CNAG_12604	40.9447	-2.3728	0.992791	-2.39003	0.016847	0.100146
CNAG_12237	196.318	-2.37147	1.15343	-2.05602	0.0397809	0.176307
CNAG_06705	78.7603	-2.37085	0.880758	-2.69183	0.00710603	0.0554419
CNAG_13145	79.7102	-2.36479	1.07186	-2.20624	0.0273672	0.135994
CNAG_07390	63.1218	-2.36256	0.961951	-2.45601	0.0140489	0.0885608
CNAG_12171	8.61108	-2.35958	1.68268	-1.40227	0.160834	0.409844
CNAG_03387	479.57	-2.34676	0.748022	-3.13729	NA	NA
CNAG_12154	72.3115	-2.34499	0.894689	-2.62102	0.00876679	0.0638053
CNAG_07455	5.53378	-2.33888	1.53828	-1.52045	0.128399	0.360926
CNAG_13137	20.6011	-2.32971	1.65325	-1.40917	0.158784	0.406728
CNAG_07578	67.2327	-2.32946	0.927067	-2.51272	0.0119803	0.0796654
CNAG_12800	39.1345	-2.32645	0.883642	-2.6328	0.0084685	0.0624637
CNAG_12465	7.34595	-2.32345	2.07775	-1.11825	0.263459	0.541566
CNAG_12719	6.13611	-2.32184	2.34042	-0.992061	0.321168	0.603169
CNAG_12813	13.5756	-2.31862	1.13796	-2.03752	0.0415976	0.180856
CNAG_05869	7.89077	-2.31764	1.90373	-1.21742	0.223444	0.494247
CNAG_12097	48.935	-2.31414	1.25711	-1.84083	0.0656459	0.241023
CNAG_12273	26.2308	-2.31395	1.34088	-1.72569	0.0844034	0.282109
CNAG_12513	6.55485	-2.29891	2.00177	-1.14844	NA	NA
CNAG_12395	10.1439	-2.29303	1.67699	-1.36735	0.171516	0.425975
CNAG_12408	6.11076	-2.27758	2.14768	-1.06048	0.288926	0.570854
CNAG_13164	42.8343	-2.27216	1.00155	-2.26864	0.0232903	0.122439
CNAG_06783	12.1881	-2.26978	1.45541	-1.55955	0.118866	0.344353
CNAG_12428	52.0737	-2.26833	1.07247	-2.11505	0.034426	0.159615
CNAG_12071	39.3462	-2.2638	1.02104	-2.21716	0.0266124	0.133532
CNAG_12288	18.525	-2.26008	1.01662	-2.22314	0.0262062	0.132543
CNAG_12752	42.6272	-2.25521	0.973213	-2.31729	0.0204881	0.112609
CNAG_05303	3064.21	-2.25519	1.32601	-1.70074	0.0889912	0.292227
CNAG_12923	5.39701	-2.25476	3.44374	-0.654742	0.512634	0.766386
CNAG_03145	82.3578	-2.25363	0.855186	-2.63526	0.00840739	0.0623298
CNAG_05728	8.03501	-2.24811	2.08379	-1.07886	0.280651	0.561614
CNAG_12543	7.2745	-2.24439	2.17177	-1.03344	0.301399	0.585151
CNAG_07652	6.44425	-2.24281	2.21279	-1.01356	0.310792	0.594436
CNAG_12152	8.47617	-2.24004	1.73297	-1.2926	0.196149	0.4582
CNAG_04717	109.781	-2.22623	0.980742	-2.26994	0.023211	0.122273
CNAG_13129	50.9253	-2.22433	1.01785	-2.18531	0.0288658	0.140938
CNAG_02060	131.268	-2.22384	0.8459	-2.62897	0.00856451	0.0628904
CNAG_12569	23.4563	-2.21914	1.31329	-1.68975	0.0910755	0.296941
CNAG_02052	31.9253	-2.21859	0.976945	-2.27094	0.0231504	0.122115
CNAG_12867	122.475	-2.21569	1.00707	-2.20013	0.0277978	0.137636
CNAG_00539	2293.37	-2.21457	0.8604	-2.57389	0.0100563	0.0698008
CNAG_12111	41.292	-2.21418	1.17988	-1.87662	0.0605701	0.229865
CNAG_12565	16.5311	-2.20636	1.2959	-1.70256	0.0886498	0.291339
CNAG_00262	14.7054	-2.2063	1.41565	-1.5585	0.119114	0.344765
CNAG_12417	69.5429	-2.20614	1.05242	-2.09625	0.0360604	0.164599
CNAG_12862	117.679	-2.20215	0.969819	-2.27068	0.0231662	0.122115
CNAG_12530	112.824	-2.20001	0.982694	-2.23875	0.0251719	0.129296
CNAG_12486	42.212	-2.19215	1.02548	-2.13768	0.0325427	0.152556
CNAG_12656	10.2393	-2.19087	1.49694	-1.46356	0.143314	0.383137
CNAG_07380	5.58787	-2.18791	1.78655	-1.22465	0.220706	0.490854
CNAG_01570	54.7326	-2.1826	0.875788	-2.49216	0.0126969	0.0829384
CNAG_12040	58.8905	-2.1745	0.920276	-2.36288	0.0181337	0.105384
CNAG_03101	22769.4	-2.1644	1.24582	-1.73733	0.0823293	0.277769
CNAG_12042	7.38728	-2.1609	1.48082	-1.45926	0.144493	0.38495
CNAG_12981	27.6326	-2.15305	0.998939	-2.15533	0.0311359	0.148414
CNAG_03172	373.83	-2.15279	0.813103	-2.64763	0.00810592	0.0608239
CNAG_13194	75.6389	-2.1487	1.24454	-1.7265	0.0842572	0.281735
CNAG_12462	16.1675	-2.1386	1.41012	-1.51661	0.129365	0.362221
CNAG_05099	7.11874	-2.12474	1.78047	-1.19336	0.23273	0.506193
CNAG_03741	4.99698	-2.1167	1.59607	-1.3262	0.184774	0.443447
CNAG_06137	29.1005	-2.11593	1.15617	-1.83011	0.0672329	0.243808
CNAG_01841	112.819	-2.11316	0.796868	-2.65183	0.00800565	0.0604569
CNAG_12491	8.8827	-2.11314	1.39856	-1.51094	0.130805	0.364652
CNAG_12658	29.681	-2.10584	1.15632	-1.82115	0.0685839	0.248051
CNAG_00789	31.8067	-2.10044	0.894419	-2.34839	0.0188548	0.107396
CNAG_13034	119.918	-2.09794	0.907419	-2.31199	0.0207783	0.113674
CNAG_04836	413.758	-2.09662	0.806371	-2.60006	0.00932069	0.0665452
CNAG_12846	5.26893	-2.09545	2.18382	-0.959534	0.33729	0.619053
CNAG_12892	25.9278	-2.09164	0.897582	-2.33031	0.0197898	0.110691
CNAG_12934	12.7067	-2.08963	1.50578	-1.38774	0.165217	0.417331
CNAG_03169	40.4705	-2.08601	0.972899	-2.14411	0.0320238	0.151212
CNAG_12878	22.4256	-2.08567	1.37487	-1.51699	0.129268	0.362221
CNAG_03922	107.088	-2.08469	0.884304	-2.35743	0.0184018	0.106122
CNAG_02521	10.2796	-2.07716	1.35363	-1.5345	0.124906	0.355597
CNAG_03934	22.0878	-2.07323	1.50377	-1.37869	0.16799	0.420563
CNAG_06636	127.513	-2.06883	0.865435	-2.39051	0.0168249	0.100087
CNAG_13033	48.1209	-2.06881	0.873079	-2.36956	0.0178093	0.10436
CNAG_00236	161.615	-2.0648	0.869714	-2.37412	0.017591	0.103449
CNAG_12784	74.2967	-2.05689	0.776715	-2.64819	0.00809237	0.0608239
CNAG_12245	21.0167	-2.04955	1.14969	-1.7827	0.0746347	0.261555
CNAG_04446	62.0602	-2.049	1.19033	-1.72137	0.0851846	0.283614
CNAG_03398	20.2686	-2.047	1.07544	-1.9034	0.0569879	0.220744
CNAG_02901	187.894	-2.04419	0.758063	-2.6966	0.00700514	0.0547067
CNAG_12940	121.29	-2.0408	0.785124	-2.59934	0.00934044	0.0665708
CNAG_12032	174.926	-2.0379	0.779509	-2.61434	0.00893996	0.0646675
CNAG_08000	470.748	-2.03736	0.796192	-2.55889	0.0105008	0.072157
CNAG_08015	71.7136	-2.03259	0.834131	-2.43677	0.014819	0.0924952
CNAG_03835	355.774	-2.03122	0.758583	-2.67765	0.00741401	0.0570456
CNAG_12258	7.42565	-2.03106	1.74025	-1.16711	0.243165	0.518531
CNAG_05858	144.175	-2.02986	0.869442	-2.33467	0.0195605	0.109632
CNAG_12642	120.62	-2.02617	0.994099	-2.0382	0.0415304	0.180755
CNAG_12931	10.6103	-2.01008	1.22964	-1.63468	0.102116	0.315391
CNAG_00430	50.6782	-2.00636	1.31215	-1.52906	0.126251	0.357063
CNAG_12866	107.438	-2.00515	0.760046	-2.63819	0.00833494	0.0619221
CNAG_02149	101.515	-2.00491	0.763008	-2.62764	0.00859785	0.0630229
CNAG_12980	5.81931	-2.00126	1.48693	-1.3459	0.178334	0.434703
CNAG_04077	129.403	-1.99661	0.751049	-2.65843	0.00785062	0.0594497
CNAG_02733	19.0955	-1.98792	1.41772	-1.4022	0.160857	0.409844
CNAG_01939	438.333	-1.98728	0.729696	-2.72343	0.00646073	0.0516295
CNAG_13051	48.1412	-1.98543	0.82127	-2.41751	0.0156269	0.0955121
CNAG_05184	59.4623	-1.98347	1.03981	-1.90754	0.0564508	0.219904
CNAG_12282	26.8739	-1.98248	1.17122	-1.69265	0.0905215	0.295694
CNAG_12618	199.689	-1.98071	0.804412	-2.4623	0.0138047	0.0874229
CNAG_05278	13.2882	-1.98033	1.40321	-1.41129	0.158161	0.405819
CNAG_02573	134.718	-1.97527	0.766695	-2.57634	0.00998519	0.0695227
CNAG_13087	19.6228	-1.97269	1.10806	-1.78031	0.0750257	0.262344
CNAG_12192	76.6962	-1.97188	1.16793	-1.68835	0.0913438	0.297114
CNAG_12314	5.26924	-1.9608	2.63435	-0.744321	0.456682	0.72604
CNAG_05010	10.8892	-1.95631	1.59993	-1.22275	0.221425	0.49173
CNAG_03076	211.466	-1.94978	0.730007	-2.67091	0.00756456	0.0579223
CNAG_12419	113.851	-1.94826	0.865718	-2.25046	0.0244199	0.126857
CNAG_12196	47.0843	-1.94499	1.20614	-1.61257	0.106837	0.323811
CNAG_06507	67.8198	-1.94106	0.792989	-2.44778	0.014374	0.0900591
CNAG_12887	5.04259	-1.93916	1.92244	-1.00869	0.313121	0.596435
CNAG_07670	10.9771	-1.93765	1.44463	-1.34127	0.179832	0.436288
CNAG_00444	80.1031	-1.93642	0.798294	-2.4257	0.015279	0.0940835
CNAG_12389	89.8834	-1.93516	0.93	-2.08082	0.0374505	0.168978
CNAG_06463	32.201	-1.93391	1.11415	-1.73577	0.0826039	0.278265
CNAG_03954	99.527	-1.93108	0.802838	-2.40532	0.0161584	0.0971034
CNAG_07723	32.1248	-1.92545	0.971599	-1.98173	0.0475096	0.197233
CNAG_12213	23.178	-1.92517	1.07732	-1.78699	0.0739389	0.259779
CNAG_04658	595.25	-1.92307	0.745979	-2.57791	0.00993996	0.0694865
CNAG_00425	12.4788	-1.9206	1.69107	-1.13573	0.256069	0.534122
CNAG_12351	377.151	-1.91692	1.01196	-1.89426	0.0581905	0.223511
CNAG_01689	44.0294	-1.91467	0.808292	-2.36879	0.0178464	0.104429
CNAG_04515	1317.23	-1.91436	0.768258	-2.49181	0.0127093	0.0829384
CNAG_07421	112.172	-1.91377	0.795216	-2.4066	0.0161016	0.0971034
CNAG_12807	22.6297	-1.91363	1.21165	-1.57936	0.114253	0.336912
CNAG_12715	22.4693	-1.91342	1.5907	-1.20288	0.229025	0.501444
CNAG_03134	241.112	-1.91067	0.794137	-2.40597	0.0161297	0.0971034
CNAG_13067	132.204	-1.90352	0.810247	-2.34931	0.0188083	0.107291
CNAG_01479	163.35	-1.89605	0.737471	-2.57101	0.0101401	0.0701466
CNAG_12001	90.9217	-1.89104	1.17073	-1.61527	0.106252	0.322671
CNAG_02553	249.459	-1.88132	0.758023	-2.48188	0.013069	0.0843193
CNAG_12910	315.488	-1.87451	0.979393	-1.91395	0.055626	0.218551
CNAG_13010	253.029	-1.87446	0.864625	-2.16795	NA	NA
CNAG_12724	21.7934	-1.87363	1.02258	-1.83226	0.0669124	0.243074
CNAG_02750	169.289	-1.86509	0.73396	-2.54113	0.0110493	0.0751119
CNAG_12010	5.11247	-1.86023	1.67371	-1.11144	0.266379	0.544943
CNAG_07448	1851.88	-1.85554	0.730672	-2.5395	0.0111011	0.0754011
CNAG_07536	163.728	-1.85551	0.919978	-2.01691	0.0437054	0.186575
CNAG_02551	89.105	-1.84512	0.832033	-2.2176	0.0265822	0.133532
CNAG_02509	110.145	-1.84125	0.736247	-2.50085	0.0123895	0.0814661
CNAG_07478	177.918	-1.83861	0.995047	-1.84777	0.0646361	0.238165
CNAG_12126	7.06814	-1.83669	2.09083	-0.878448	0.379701	0.662224
CNAG_12792	9.92388	-1.8366	1.41293	-1.29986	0.19365	0.455202
CNAG_04216	16.0013	-1.83569	1.28933	-1.42375	0.154519	0.400002
CNAG_04470	268.148	-1.82768	0.779972	-2.34327	0.0191157	0.107809
CNAG_03871	263.219	-1.82534	0.734452	-2.48531	0.012944	0.0837345
CNAG_12778	226.633	-1.82426	0.740434	-2.46377	0.0137485	0.0872008
CNAG_12050	87.9341	-1.82284	0.802039	-2.27276	0.0230409	0.121845
CNAG_06286	97.7089	-1.82093	0.743653	-2.44863	0.0143402	0.0899968
CNAG_12321	108.651	-1.81646	0.713097	-2.54728	0.0108565	0.0741013
CNAG_02776	88.2405	-1.81445	0.875316	-2.07291	0.0381807	0.171242
CNAG_12682	163.999	-1.81325	0.886336	-2.04579	0.0407775	0.1788
CNAG_12503	67.1161	-1.80874	0.819631	-2.20677	0.0273299	0.135891
CNAG_05867	1190.9	-1.80832	0.713047	-2.53605	0.0112111	0.0758982
CNAG_06948	469.19	-1.80514	0.777489	-2.32175	0.0202462	0.112178
CNAG_00596	108.68	-1.80479	0.765097	-2.35891	0.0183288	0.105973
CNAG_12130	100.426	-1.803	0.930813	-1.93702	0.0527427	0.210843
CNAG_12263	45.1722	-1.79427	1.19524	-1.50117	NA	NA
CNAG_01252	530.758	-1.78973	0.657278	-2.72294	0.00647045	0.0516548
CNAG_12654	5.09399	-1.78849	2.23947	-0.798622	0.42451	0.701753
CNAG_13090	37.9843	-1.7869	1.08046	-1.65383	0.0981621	0.308686
CNAG_05971	188.053	-1.78674	0.664245	-2.68989	0.00714764	0.0556611
CNAG_00242	35.8151	-1.7762	1.22226	-1.45321	0.146166	0.387598
CNAG_05890	106.534	-1.77572	0.757238	-2.345	0.019027	0.107714
CNAG_13166	82.0325	-1.77515	0.782625	-2.2682	0.0233168	0.122439
CNAG_07684	31.179	-1.77422	0.905082	-1.96029	0.0499618	0.203176
CNAG_12323	215.087	-1.77267	0.794199	-2.23202	0.0256138	0.130589
CNAG_12625	55.8711	-1.77121	1.00007	-1.77109	0.0765463	0.265655
CNAG_03259	105.501	-1.77015	1.04835	-1.68852	0.0913113	0.297114
CNAG_12457	78.5895	-1.76955	0.799391	-2.21362	0.0268551	0.134504
CNAG_06890	244.064	-1.76912	0.924722	-1.91314	0.0557301	0.218593
CNAG_02455	1043.6	-1.76655	0.705909	-2.50252	0.0123314	0.0814661
CNAG_06656	293.658	-1.7655	0.750702	-2.35179	0.0186831	0.107034
CNAG_03661	251.423	-1.76161	0.722275	-2.43897	0.0147291	0.0920038
CNAG_03212	173.744	-1.76042	0.748497	-2.35194	0.0186756	0.107034
CNAG_06539	75.6999	-1.7569	0.872857	-2.01281	0.0441344	0.188016
CNAG_06341	108.325	-1.754	1.10077	-1.59343	0.111064	0.331261
CNAG_12146	85.1344	-1.75308	0.967579	-1.81182	0.0700143	0.250939
CNAG_12061	7.84442	-1.74896	1.44172	-1.21311	0.225088	0.496254
CNAG_12897	11.6618	-1.74868	1.98236	-0.88212	0.377712	0.660575
CNAG_04337	61.1754	-1.74824	0.870157	-2.00911	0.0445254	0.188963
CNAG_01110	226.263	-1.74732	0.721612	-2.42141	0.0154605	0.0948826
CNAG_12789	150.72	-1.74483	0.793645	-2.1985	0.0279133	0.137794
CNAG_00049	97.4496	-1.74362	0.786406	-2.2172	0.0266092	0.133532
CNAG_10045	3.79711	-1.73698	2.07339	-0.837747	0.402173	0.682048
CNAG_12400	121.384	-1.73582	0.693781	-2.50197	0.0123503	0.0814661
CNAG_12012	18.5956	-1.73386	1.64864	-1.05169	0.292941	0.57479
CNAG_02083	270.334	-1.73328	0.770907	-2.24837	0.0245527	0.127146
CNAG_01310	141.389	-1.73187	0.827226	-2.09358	0.0362971	0.165222
CNAG_13128	13.7014	-1.73126	1.18645	-1.45919	0.144514	0.38495
CNAG_00406	137.454	-1.73055	0.771277	-2.24374	0.0248489	0.127956
CNAG_00801	61.1452	-1.72989	0.766511	-2.25683	0.0240185	0.125325
CNAG_12205	29.2092	-1.72944	0.993227	-1.74123	0.0816428	0.276122
CNAG_12969	48.0622	-1.72814	0.803029	-2.15203	0.0313951	0.149258
CNAG_12068	3.5744	-1.72702	2.41342	-0.715587	0.474246	0.737935
CNAG_04016	107.48	-1.7243	0.754724	-2.28467	0.022332	0.119399
CNAG_12370	14.8945	-1.7225	1.18396	-1.45486	0.145708	0.386755
CNAG_12992	73.1262	-1.72194	0.805917	-2.13662	0.0326288	0.15283
CNAG_12468	6.15584	-1.72148	1.8393	-0.935944	0.349302	0.633863
CNAG_05357	79.246	-1.72023	0.909225	-1.89197	0.0584943	0.224364
CNAG_12000	248.452	-1.71731	0.80045	-2.14543	0.0319182	0.151048
CNAG_04546	243.481	-1.71418	0.730737	-2.34582	0.0189851	0.107578
CNAG_07527	113.864	-1.7089	0.899644	-1.89953	0.0574948	0.221873
CNAG_07475	246.825	-1.70474	0.696011	-2.4493	0.0143136	0.0899539
CNAG_02705	48.2523	-1.70222	0.935519	-1.81955	0.0688276	0.248606
CNAG_12736	11.654	-1.70038	1.8821	-0.903449	0.366288	0.651002
CNAG_06651	24.3341	-1.70033	0.959496	-1.7721	0.0763773	0.265404
CNAG_12226	69.0605	-1.69975	0.851625	-1.99589	0.0459455	0.19284
CNAG_03731	307.186	-1.69672	0.684889	-2.47736	0.0132358	0.08512
CNAG_06862	267.077	-1.69555	0.806408	-2.10259	0.0355015	0.163133
CNAG_12744	24.0844	-1.69526	1.22237	-1.38687	0.165483	0.41784
CNAG_02302	73.6372	-1.69473	1.01541	-1.669	0.0951164	0.304572
CNAG_04097	73.4699	-1.69167	0.779498	-2.17021	0.0299912	0.144502
CNAG_12863	61.2881	-1.69052	0.732684	-2.3073	0.0210384	0.114715
CNAG_12655	29.9163	-1.68426	1.07148	-1.5719	0.115974	0.339047
CNAG_12786	196.378	-1.68242	0.851907	-1.97489	0.0482806	0.199191
CNAG_07650	15.9269	-1.6782	1.42811	-1.17513	0.239944	0.514543
CNAG_12191	12.9717	-1.67496	1.21375	-1.37999	0.16759	0.420199
CNAG_02186	103.97	-1.67434	1.00961	-1.6584	0.0972374	0.307657
CNAG_12437	12.3977	-1.6739	1.24112	-1.34871	0.177432	0.4341
CNAG_12639	28.1438	-1.67364	1.01084	-1.6557	0.0977835	0.308356
CNAG_12850	3.53783	-1.66912	3.09326	-0.5396	0.589473	0.817485
CNAG_13175	48.4918	-1.66784	1.02352	-1.62951	0.103204	0.317394
CNAG_12575	5.17441	-1.66575	1.68421	-0.989037	0.322645	0.604002
CNAG_12128	24.3484	-1.66509	1.01792	-1.63578	0.101886	0.315031
CNAG_12356	52.5931	-1.66428	0.898448	-1.8524	0.063969	0.237065
CNAG_12011	71.7793	-1.65998	0.905498	-1.83322	0.0667691	0.242875
CNAG_06708	173.439	-1.65676	0.761592	-2.17539	0.0296008	0.143151
CNAG_03997	36.042	-1.65579	0.965038	-1.71577	0.0862033	0.285848
CNAG_13202	16.6395	-1.65128	1.23559	-1.33644	0.181406	0.438429
CNAG_12174	36.397	-1.65028	1.10644	-1.49152	0.135825	0.372254
CNAG_07984	8.60655	-1.64181	1.51185	-1.08596	0.277499	0.558321
CNAG_04758	3906.01	-1.63394	0.827088	-1.97553	0.0482083	0.199191
CNAG_05224	256.049	-1.63321	0.687033	-2.3772	0.0174447	0.102809
CNAG_12659	140.176	-1.63261	0.789994	-2.06661	0.0387712	0.173042
CNAG_13066	13.3608	-1.63181	1.38761	-1.17598	0.239603	0.514319
CNAG_12298	93.877	-1.62718	0.777496	-2.09285	0.0363626	0.165429
CNAG_02384	98.5069	-1.62657	0.785126	-2.07174	0.0382898	0.171544
CNAG_00460	109.796	-1.62379	0.763347	-2.1272	0.0334031	0.155485
CNAG_12357	96.7679	-1.62362	0.844979	-1.92149	0.05467	0.216225
CNAG_06023	79.9255	-1.62259	0.81015	-2.00283	0.0451955	0.190566
CNAG_12456	5.92359	-1.62184	1.43363	-1.13128	0.257936	0.536515
CNAG_05420	960.247	-1.62109	1.20592	-1.34428	0.178859	0.435211
CNAG_12371	26.7803	-1.62042	0.974042	-1.66361	0.0961911	0.305469
CNAG_02805	130.607	-1.61999	0.777612	-2.08329	0.0372251	0.168146
CNAG_06395	3.13202	-1.61655	1.90716	-0.847621	0.396649	0.677332
CNAG_13199	4.16694	-1.61348	2.48158	-0.65018	0.515576	0.76731
CNAG_02893	277.821	-1.61094	0.910917	-1.76848	0.0769799	0.266712
CNAG_03825	123.448	-1.61029	0.770725	-2.08932	0.0366788	0.166408
CNAG_01237	227.074	-1.60991	0.647465	-2.48648	0.0129013	0.0837117
CNAG_07663	29.0245	-1.60951	1.05998	-1.51843	0.128906	0.361859
CNAG_06202	71.4125	-1.60813	0.774475	-2.07641	0.0378562	0.170247
CNAG_00095	119.76	-1.6054	0.814159	-1.97185	0.0486263	0.200216
CNAG_12889	14.9755	-1.60469	1.48536	-1.08034	0.279993	0.560783
CNAG_12883	59.2219	-1.60423	1.2581	-1.27512	0.202266	0.467184
CNAG_03174	103.16	-1.60088	0.803181	-1.99318	0.0462418	0.193501
CNAG_12361	97.0488	-1.60088	0.928659	-1.72386	0.0847322	0.28275
CNAG_00889	88.6974	-1.59871	0.884042	-1.80841	0.0705427	0.251956
CNAG_12527	28.2872	-1.59751	1.02633	-1.55653	0.119582	0.345698
CNAG_04890	15.0739	-1.59691	1.60688	-0.993795	0.320323	0.602818
CNAG_04509	20.6874	-1.59647	1.17563	-1.35797	0.174472	0.430382
CNAG_00505	516.749	-1.59118	0.585077	-2.7196	0.006536	0.0518787
CNAG_12603	48.8817	-1.59056	0.817639	-1.94531	0.0517376	0.208443
CNAG_12481	39.4013	-1.59002	0.812168	-1.95775	0.0502594	0.203929
CNAG_12281	24.6981	-1.58895	1.24275	-1.27858	0.201044	0.465224
CNAG_04982	64.2794	-1.58726	0.98474	-1.61186	0.106992	0.323811
CNAG_05354	190.453	-1.58331	0.809756	-1.95529	0.0505486	0.204956
CNAG_00317	285.371	-1.57593	0.68561	-2.29858	0.0215285	0.116387
CNAG_09006	18.691	-1.575	1.53963	-1.02297	0.30632	0.590602
CNAG_01873	18.7157	-1.56958	1.37031	-1.14542	NA	NA
CNAG_04137	235.359	-1.56474	0.770005	-2.03211	0.0421421	0.182201
CNAG_00005	284.096	-1.56271	0.809482	-1.93051	0.0535437	0.212839
CNAG_02365	184.748	-1.56245	0.789106	-1.98003	0.0477007	0.197689
CNAG_12208	89.4524	-1.55866	0.757019	-2.05894	0.0394999	0.175345
CNAG_04087	96.885	-1.55777	0.752299	-2.07069	0.0383882	0.171798
CNAG_03784	33.8239	-1.55526	1.13591	-1.36918	0.170943	0.425242
CNAG_12453	1077.09	-1.55441	0.680763	-2.28334	0.0224104	0.119508
CNAG_12029	5.50737	-1.55253	2.18533	-0.710433	0.477436	0.739278
CNAG_05606	181.729	-1.55025	0.712733	-2.17508	0.0296241	0.143151
CNAG_12531	146.126	-1.54777	0.641803	-2.4116	0.0158825	0.0965726
CNAG_04496	324.593	-1.54509	0.758909	-2.03593	0.0417573	0.181359
CNAG_07041	11.8468	-1.54492	1.50867	-1.02403	0.305823	0.590471
CNAG_12127	87.1298	-1.54481	0.911564	-1.69468	0.0901353	0.295044
CNAG_07587	61.1969	-1.54094	0.863843	-1.78382	0.0744526	0.261165
CNAG_03194	94.1805	-1.53652	0.837973	-1.83362	0.0667111	0.242875
CNAG_00303	67.3442	-1.53439	0.688607	-2.22825	0.0258636	0.131294
CNAG_04704	17.8444	-1.53307	1.25448	-1.22207	0.22168	0.492164
CNAG_01633	264.098	-1.52756	0.721885	-2.11607	0.0343391	0.159302
CNAG_12539	98.4293	-1.52383	0.74497	-2.04549	0.040807	0.178834
CNAG_00412	43.5052	-1.52133	0.901265	-1.68799	0.0914122	0.297114
CNAG_02300	1890.03	-1.52086	0.666833	-2.28072	0.0225651	0.120093
CNAG_07823	106.876	-1.51995	0.821415	-1.85041	0.064255	0.237436
CNAG_12646	24.6875	-1.51812	0.940078	-1.61488	0.106336	0.322808
CNAG_00442	2309.61	-1.51688	0.608643	-2.49223	0.0126942	0.0829384
CNAG_12926	11.6982	-1.51516	1.65453	-0.915769	0.359788	0.644552
CNAG_01882	191.625	-1.51457	0.645376	-2.34681	0.0189349	0.107396
CNAG_00002	106.305	-1.51247	0.882874	-1.71312	0.08669	0.287074
CNAG_07733	13.035	-1.51125	1.28886	-1.17255	0.240977	0.515794
CNAG_12006	2073.85	-1.50887	0.688763	-2.19069	0.0284739	0.139807
CNAG_06805	8.2043	-1.50232	1.44136	-1.04229	0.297275	0.580389
CNAG_02101	434.71	-1.50192	0.828396	-1.81305	0.069824	0.250776
CNAG_06520	92.8233	-1.50088	0.761986	-1.96969	0.0488738	0.200934
CNAG_01119	657.78	-1.50072	0.676366	-2.2188	0.0265005	0.133295
CNAG_01007	275.774	-1.49788	0.602609	-2.48565	0.0129315	0.0837345
CNAG_12343	33.7944	-1.49379	1.52927	-0.976801	0.328668	0.610436
CNAG_02917	899.943	-1.49202	0.604991	-2.46619	0.0136558	0.0867527
CNAG_12679	478.357	-1.4918	0.781165	-1.90971	0.05617	0.219225
CNAG_12379	44.4642	-1.49178	0.91836	-1.62439	0.104292	0.31919
CNAG_12078	1469.37	-1.49018	0.66726	-2.23328	0.0255305	0.130487
CNAG_04034	193.953	-1.48926	0.602299	-2.47263	0.0134124	0.0858626
CNAG_07949	117.749	-1.48832	0.926368	-1.60662	0.108137	0.325875
CNAG_12118	60.1569	-1.48525	0.921465	-1.61183	0.106999	0.323811
CNAG_12236	4.83797	-1.4846	2.1355	-0.695201	0.486929	0.745074
CNAG_12454	43.3634	-1.48293	1.06571	-1.3915	0.164074	0.41543
CNAG_03786	201.033	-1.48199	0.733315	-2.02095	0.043285	0.185068
CNAG_04682	138.681	-1.47902	0.815881	-1.81279	0.0698649	0.250813
CNAG_03179	57.2949	-1.479	0.955381	-1.54808	0.121604	0.3497
CNAG_12777	5.23249	-1.47871	2.27301	-0.65055	NA	NA
CNAG_06557	121.283	-1.47667	1.07089	-1.37892	0.167919	0.420561
CNAG_12075	39.0619	-1.47594	0.854222	-1.72781	0.0840218	0.28125
CNAG_07330	342.397	-1.4757	0.723413	-2.03991	0.0413593	0.180271
CNAG_00851	166.219	-1.47508	0.748188	-1.97154	0.0486623	0.200264
CNAG_12876	196.037	-1.46904	0.58238	-2.52248	0.0116529	0.0780835
CNAG_01653	13465.1	-1.46806	0.86739	-1.69251	0.0905492	0.295694
CNAG_12763	156.867	-1.46772	0.68644	-2.13817	0.0325031	0.152556
CNAG_07968	172.251	-1.46766	0.605872	-2.42238	0.015419	0.0947334
CNAG_07711	5.04852	-1.46302	1.72825	-0.846535	0.397254	0.677776
CNAG_12199	98.7382	-1.46276	0.901622	-1.62236	0.104726	0.320045
CNAG_06874	93.7061	-1.46256	0.840073	-1.74099	0.0816849	0.276122
CNAG_12383	169.761	-1.46225	0.569522	-2.5675	0.0102436	0.0706249
CNAG_01239	553.916	-1.46146	0.800672	-1.8253	NA	NA
CNAG_12259	51.0561	-1.46114	0.927237	-1.5758	0.115071	0.338583
CNAG_02293	603.261	-1.45967	0.554384	-2.63296	0.00846445	0.0624637
CNAG_01937	37.8418	-1.45841	0.993463	-1.46801	0.142102	0.381485
CNAG_12327	7.48039	-1.45833	1.26128	-1.15623	0.247587	0.524639
CNAG_07492	372.302	-1.45762	0.728433	-2.00104	0.0453883	0.191183
CNAG_05543	99.5765	-1.45722	0.626378	-2.32642	0.019996	0.111693
CNAG_12518	104.485	-1.45527	0.841862	-1.72863	0.0838755	0.280915
CNAG_12811	116.006	-1.4552	0.716821	-2.03007	0.0423491	0.182642
CNAG_12119	91.8018	-1.45402	0.781727	-1.86002	0.0628833	0.234539
CNAG_04456	694.715	-1.45368	0.531104	-2.73709	0.00619848	0.0500679
CNAG_03458	336.302	-1.45301	0.547193	-2.65538	0.00792187	0.0598792
CNAG_01944	29.9512	-1.45254	1.1224	-1.29414	0.195618	0.457479
CNAG_04850	156.976	-1.45117	0.793101	-1.82974	0.067289	0.243904
CNAG_12606	89.7173	-1.45074	0.758266	-1.91324	0.0557176	0.218593
CNAG_13064	15.9481	-1.45067	1.24572	-1.16453	0.24421	0.519774
CNAG_01154	306.57	-1.44806	0.554731	-2.61039	0.00904392	0.0651336
CNAG_07725	44.2581	-1.44733	1.07581	-1.34535	0.178513	0.434754
CNAG_03656	37.2761	-1.44723	0.834506	-1.73423	0.0828764	0.278702
CNAG_01114	76.3504	-1.44353	0.740862	-1.94845	0.051361	0.207027
CNAG_05221	1143.26	-1.44074	0.577744	-2.49374	0.0126405	0.0827203
CNAG_01371	452.049	-1.43989	0.748431	-1.92387	NA	NA
CNAG_13018	375.747	-1.43877	0.575251	-2.50111	0.0123805	0.0814661
CNAG_04024	97.6111	-1.43838	0.796406	-1.80609	0.0709042	0.252782
CNAG_10012	2.81275	-1.43808	2.69733	-0.53315	0.59393	0.820242
CNAG_12551	31.6895	-1.43626	1.17122	-1.22629	0.220089	0.490217
CNAG_12541	198.814	-1.43566	0.626016	-2.29333	0.0218291	0.117472
CNAG_03735	589.829	-1.43462	0.527153	-2.72144	0.00649977	0.0517214
CNAG_12108	72.7459	-1.43377	0.98502	-1.45557	0.145511	0.3867
CNAG_06897	5700.77	-1.43372	0.566417	-2.5312	0.0113671	0.0766398
CNAG_00423	204.544	-1.42933	0.615193	-2.32338	0.0201586	0.111994
CNAG_04091	12.4097	-1.42907	1.56323	-0.914178	0.360624	0.645627
CNAG_12142	62.7927	-1.42902	1.12085	-1.27494	0.202329	0.467184
CNAG_03260	220.388	-1.42783	0.706131	-2.02204	0.0431718	0.184775
CNAG_02550	1646.35	-1.42565	0.653111	-2.18287	0.0290457	0.141268
CNAG_03037	67.3618	-1.4244	0.613799	-2.32063	0.0203067	0.112271
CNAG_03330	346.546	-1.42372	0.729071	-1.95278	0.0508455	0.205856
CNAG_12970	25.4459	-1.42108	1.13919	-1.24745	0.212233	0.478279
CNAG_12458	3.82024	-1.41945	2.19928	-0.645415	0.518659	0.769167
CNAG_04169	93.568	-1.41785	0.735375	-1.92807	0.0538465	0.2137
CNAG_02601	10.8344	-1.4167	1.80099	-0.786626	0.431501	0.70747
CNAG_12875	64.9895	-1.41599	0.652781	-2.16917	0.0300696	0.14471
CNAG_01993	305.582	-1.41298	0.957729	-1.47534	0.140121	0.378386
CNAG_03211	81.1519	-1.41289	1.18374	-1.19358	0.232642	0.506193
CNAG_02040	297.575	-1.41226	0.521447	-2.70834	0.006762	0.0532621
CNAG_12955	4.91784	-1.41176	1.75544	-0.80422	0.42127	0.699625
CNAG_06668	9266.43	-1.41046	0.618463	-2.28059	0.0225727	0.120093
CNAG_03570	50.3325	-1.40917	0.820512	-1.71742	0.0859017	0.285151
CNAG_06448	43.5547	-1.40426	0.953033	-1.47347	0.140625	0.379003
CNAG_11007	6.14296	-1.4041	1.65144	-0.850228	0.395198	0.675807
CNAG_01302	447.449	-1.39997	0.607039	-2.30623	0.0210977	0.114963
CNAG_00603	213.123	-1.39771	0.763128	-1.83155	0.0670183	0.243351
CNAG_12117	511.276	-1.39747	0.70999	-1.9683	0.0490336	0.201364
CNAG_02363	217.774	-1.3971	0.696999	-2.00446	0.0450213	0.190065
CNAG_04227	320.907	-1.39639	0.848756	-1.64522	0.0999249	0.312085
CNAG_12198	54.4912	-1.39596	1.16731	-1.19588	0.231744	0.505277
CNAG_04311	295.226	-1.39371	0.562708	-2.47679	0.0132571	0.08512
CNAG_01129	3594.57	-1.39299	0.619258	-2.24944	0.0244843	0.127032
CNAG_13143	29.8202	-1.38642	0.974859	-1.42218	0.154974	0.400002
CNAG_12855	8.73089	-1.386	1.39066	-0.996651	0.318934	0.601513
CNAG_02678	518.14	-1.38088	0.577562	-2.39087	0.0168085	0.100062
CNAG_01377	915.935	-1.38011	0.599178	-2.30334	NA	NA
CNAG_07982	479.619	-1.37818	0.514926	-2.67646	0.00744052	0.0571851
CNAG_06540	130.734	-1.37808	0.777282	-1.77295	0.0762373	0.265029
CNAG_13082	60.1231	-1.37709	0.843619	-1.63236	0.102603	0.316255
CNAG_05941	176.947	-1.37526	0.708891	-1.94002	0.0523771	0.210083
CNAG_03421	83.3467	-1.37378	0.873739	-1.5723	0.11588	0.338982
CNAG_01683	4257.12	-1.37197	0.782517	-1.75328	0.0795544	0.271922
CNAG_00289	159.063	-1.36917	0.596649	-2.29477	0.0217464	0.117333
CNAG_07939	13318.9	-1.36718	0.576931	-2.36974	0.0178007	0.10436
CNAG_12602	32.4033	-1.3656	0.976761	-1.39809	0.162085	0.412167
CNAG_00709	539.956	-1.36459	0.730947	-1.86688	0.0619177	0.23294
CNAG_04015	246.607	-1.36215	0.820277	-1.66059	0.096795	0.306851
CNAG_05061	53.363	-1.35762	1.19798	-1.13326	0.257104	0.535596
CNAG_07864	1158.58	-1.3568	0.596123	-2.27604	0.0228434	0.121157
CNAG_12109	37.4873	-1.3559	1.12061	-1.20997	0.226292	0.497577
CNAG_06968	270.098	-1.35369	0.511179	-2.64817	0.00809294	0.0608239
CNAG_07947	147.522	-1.35311	0.606181	-2.23219	0.0256026	0.130589
CNAG_05472	225.511	-1.35302	1.02414	-1.32113	0.186457	0.445024
CNAG_12764	49.8058	-1.35083	0.782071	-1.72725	0.0841231	0.281401
CNAG_12038	18.0182	-1.34869	1.33374	-1.01121	0.311918	0.595295
CNAG_04886	345.044	-1.34721	0.709627	-1.89847	0.057634	0.222202
CNAG_00161	1366.51	-1.34706	0.661974	-2.03491	0.0418601	0.181614
CNAG_03239	300.336	-1.3461	0.805428	-1.67128	0.0946662	0.303721
CNAG_05760	24.8648	-1.34544	1.03903	-1.2949	0.195355	0.457253
CNAG_05158	1337.28	-1.34533	0.491454	-2.73745	0.0061917	0.0500622
CNAG_01345	180.293	-1.34521	0.758163	-1.77431	0.0760124	0.264558
CNAG_04993	53.6106	-1.34393	0.920695	-1.45969	0.144376	0.38495
CNAG_05151	283.978	-1.34363	0.777047	-1.72915	0.0837817	0.280915
CNAG_04355	14.9955	-1.34324	1.27203	-1.05598	0.290976	0.573529
CNAG_12870	46.9203	-1.3427	0.764433	-1.75646	0.0790093	0.270903
CNAG_13053	76.8769	-1.34269	0.841724	-1.59516	0.110676	0.33101
CNAG_12418	72.1259	-1.34165	1.27078	-1.05577	0.291074	0.573536
CNAG_02452	129.513	-1.34094	0.659271	-2.03398	0.0419541	0.181735
CNAG_05994	11072.8	-1.33956	0.511281	-2.62002	0.00879256	0.0638254
CNAG_12002	16.7759	-1.33838	1.31021	-1.0215	0.307019	0.591287
CNAG_12234	25.895	-1.33722	1.13778	-1.17529	0.239879	0.514543
CNAG_12432	57.4108	-1.33625	0.856641	-1.55988	0.118789	0.344353
CNAG_01921	51.1443	-1.33614	0.941261	-1.41952	0.155747	0.401251
CNAG_03268	1542.02	-1.33477	0.71608	-1.86399	0.0623225	0.233701
CNAG_04153	66.1058	-1.33449	0.872893	-1.52881	0.126312	0.357063
CNAG_05740	185.317	-1.33433	0.727984	-1.83291	0.0668154	0.242936
CNAG_12334	140.833	-1.33433	0.659387	-2.02359	0.0430128	0.184478
CNAG_02502	803.262	-1.33422	0.587257	-2.27196	0.0230892	0.121943
CNAG_10109	2.73727	-1.33407	2.10137	-0.634856	0.525522	0.774701
CNAG_03197	57.9873	-1.33309	0.671148	-1.98629	0.0470014	0.195776
CNAG_02872	69.0846	-1.33289	1.16949	-1.13972	0.254403	0.532257
CNAG_00144	335.518	-1.33231	0.796964	-1.67174	0.0945765	0.303713
CNAG_03707	171.712	-1.33002	0.716907	-1.85523	0.0635641	0.236116
CNAG_01945	784.54	-1.32721	0.520995	-2.54745	0.0108514	0.0741013
CNAG_03562	332.317	-1.32548	0.766445	-1.72939	0.0837394	0.280915
CNAG_07476	545.187	-1.32502	0.496771	-2.66726	0.00764725	0.0582307
CNAG_12930	10.2466	-1.3248	1.37665	-0.962334	0.335882	0.618122
CNAG_00068	1505.33	-1.3247	0.501262	-2.64273	0.00822408	0.0612642
CNAG_12696	184.556	-1.32466	0.819088	-1.61723	0.105828	0.32198
CNAG_12621	80.2572	-1.32464	0.829882	-1.59618	0.110449	0.330905
CNAG_07176	18.0686	-1.32366	1.42399	-0.929545	0.352607	0.637565
CNAG_03578	74.8175	-1.32322	0.828839	-1.59648	0.110382	0.330824
CNAG_01511	108.011	-1.32131	0.853417	-1.54825	0.121561	0.3497
CNAG_05212	28.9456	-1.3203	0.914525	-1.4437	0.148822	0.391365
CNAG_04998	76.8754	-1.31953	0.816305	-1.61647	0.105992	0.322315
CNAG_00233	360.781	-1.3186	0.554874	-2.3764	0.0174826	0.102959
CNAG_05572	520.823	-1.31742	0.647967	-2.03316	0.0420364	0.181996
CNAG_04503	188.822	-1.31668	0.70613	-1.86465	0.0622306	0.233701
CNAG_04718	333.794	-1.31646	0.631225	-2.08557	0.0370175	0.167391
CNAG_05238	54.6	-1.31605	0.802705	-1.63952	0.101105	0.314398
CNAG_01849	25.1438	-1.31602	0.955475	-1.37734	0.168407	0.42093
CNAG_12585	134.111	-1.31556	1.18796	-1.10741	0.268115	0.54702
CNAG_06132	37.9717	-1.31539	1.19993	-1.09622	0.272982	0.553261
CNAG_03481	244.587	-1.31413	0.515139	-2.55101	0.010741	0.0736077
CNAG_06817	3643.25	-1.31364	0.653001	-2.0117	0.0442518	0.188372
CNAG_12350	219.907	-1.31235	0.52843	-2.48348	0.0130106	0.0840738
CNAG_03464	56.0231	-1.31208	1.24141	-1.05693	0.290544	0.572951
CNAG_07319	1057.09	-1.31088	0.832754	-1.57415	0.115453	0.338752
CNAG_12617	54.884	-1.31029	0.904614	-1.44845	0.147491	0.389855
CNAG_04849	241.353	-1.30903	0.926262	-1.41324	0.157586	0.404849
CNAG_12895	129.47	-1.30894	1.04754	-1.24954	0.211468	0.477601
CNAG_12783	19.4077	-1.30715	1.22054	-1.07096	0.284187	0.564606
CNAG_00480	1338.06	-1.30675	0.554129	-2.35821	0.0183635	0.106024
CNAG_13124	226.244	-1.30562	0.641886	-2.03404	0.0419473	0.181735
CNAG_12676	517.998	-1.30541	0.553233	-2.35959	0.0182949	0.105925
CNAG_04127	383.435	-1.30536	0.558414	-2.33763	0.0194065	0.108991
CNAG_01147	584.588	-1.30523	0.531404	-2.45619	0.0140419	0.0885608
CNAG_04870	59.9549	-1.30331	1.19702	-1.08879	0.276245	0.557016
CNAG_04863	180.471	-1.30283	0.743629	-1.75199	0.0797763	0.272448
CNAG_12033	20.7311	-1.30229	1.03499	-1.25827	0.208294	0.473416
CNAG_00052	900.887	-1.30159	0.82302	-1.58148	0.113769	0.336085
CNAG_12510	150.67	-1.30149	0.58825	-2.21247	0.0269339	0.134792
CNAG_12793	23.8287	-1.30003	1.11124	-1.16989	0.242047	0.516912
CNAG_05654	4117.21	-1.3	0.737429	-1.76288	0.0779202	0.268701
CNAG_01146	502.307	-1.2994	0.83272	-1.56043	NA	NA
CNAG_07560	100.066	-1.29878	0.769275	-1.68831	0.0913511	0.297114
CNAG_12153	26.0458	-1.29857	1.14354	-1.13557	0.256137	0.534122
CNAG_03686	353.051	-1.29713	0.559055	-2.32022	0.0203289	0.112271
CNAG_07533	629.568	-1.29569	0.55766	-2.32344	0.0201556	0.111994
CNAG_06554	794.572	-1.29564	0.518732	-2.49772	0.0124997	0.0819941
CNAG_01898	251.057	-1.29533	0.874246	-1.48166	0.138432	0.37555
CNAG_12686	8.89682	-1.29528	1.57772	-0.820986	0.411654	0.690055
CNAG_12674	3.70146	-1.2952	2.45541	-0.527486	0.597856	0.823732
CNAG_12911	203.426	-1.29477	0.582538	-2.22264	0.0262402	0.132552
CNAG_04548	11.7577	-1.29184	1.47083	-0.878305	0.379778	0.662224
CNAG_12310	474.121	-1.29077	0.539234	-2.39371	0.0166788	0.0993612
CNAG_06333	471.109	-1.28879	0.471584	-2.73289	0.00627806	0.0504634
CNAG_06062	82.3872	-1.28715	0.835703	-1.5402	0.123513	0.353095
CNAG_01151	267.754	-1.28642	0.606604	-2.1207	0.0339473	0.157573
CNAG_02203	515.455	-1.28555	0.623336	-2.06237	0.0391721	0.174359
CNAG_03021	69.497	-1.28519	0.845708	-1.51966	0.128597	0.361279
CNAG_01341	2020.84	-1.2849	0.764639	-1.6804	0.0928797	0.299975
CNAG_04107	1162.71	-1.28473	0.574273	-2.23714	0.0252774	0.129677
CNAG_06807	547.632	-1.28461	0.539409	-2.38152	0.0172416	0.101757
CNAG_01656	71.2978	-1.28409	0.770829	-1.66585	0.0957426	0.305058
CNAG_05876	65.9616	-1.28048	0.883116	-1.44996	0.14707	0.389368
CNAG_05773	1030.91	-1.28031	0.48789	-2.62418	0.00868578	0.0634505
CNAG_06124	90.5926	-1.27845	0.869536	-1.47027	0.141489	0.380335
CNAG_12949	52.2365	-1.27775	0.947658	-1.34833	0.177553	0.4341
CNAG_05608	927.806	-1.27744	0.629367	-2.02972	0.0423851	0.182642
CNAG_02999	239.27	-1.27736	0.544941	-2.34403	0.0190764	0.107799
CNAG_00075	535.587	-1.27533	0.545327	-2.33865	0.0193533	0.108767
CNAG_13001	55.8876	-1.27461	0.773495	-1.64786	0.0993814	0.310741
CNAG_00351	123.921	-1.27425	0.757164	-1.68292	0.0923908	0.298929
CNAG_03173	1824.27	-1.27325	0.547402	-2.32599	0.0200192	0.111747
CNAG_12903	23.117	-1.27198	0.992531	-1.28156	0.199998	0.464293
CNAG_12787	49.6005	-1.27157	1.07877	-1.17873	0.238507	0.513653
CNAG_13009	53.9499	-1.27067	0.582296	-2.18218	0.0290966	0.141432
CNAG_12965	7.42837	-1.27036	1.3234	-0.959922	0.337094	0.618986
CNAG_00487	249.947	-1.26872	0.831606	-1.52562	0.127103	0.358509
CNAG_06521	549.26	-1.26824	0.753639	-1.68282	0.0924109	0.298929
CNAG_07549	1217.52	-1.26767	0.55629	-2.27879	0.0226794	0.120397
CNAG_06610	361.775	-1.26641	0.482043	-2.62717	0.0086098	0.0630544
CNAG_12049	21.8333	-1.26432	1.11649	-1.1324	0.257465	0.536002
CNAG_04017	844.451	-1.26403	0.481041	-2.6277	0.00859636	0.0630229
CNAG_12825	323.184	-1.2635	0.717239	-1.76161	0.0781344	0.269206
CNAG_00968	140.649	-1.26284	0.923393	-1.36761	0.171435	0.425975
CNAG_12085	37.188	-1.26246	0.721798	-1.74905	0.0802829	0.27344
CNAG_03226	2664.9	-1.26214	0.528355	-2.38881	0.0169032	0.100364
CNAG_01338	806.203	-1.26194	0.476851	-2.6464	0.00813538	0.0609786
CNAG_06693	1755.18	-1.2616	0.528206	-2.38846	0.0169191	0.100364
CNAG_03631	1205.63	-1.26114	0.563996	-2.23609	0.0253459	0.129866
CNAG_12447	16.404	-1.26092	1.2725	-0.990894	0.321738	0.603189
CNAG_04768	1065.42	-1.25964	0.53499	-2.35451	0.0185471	0.106688
CNAG_07872	15.8436	-1.25951	1.12862	-1.11597	0.264434	0.542364
CNAG_01379	552.174	-1.25907	0.545177	-2.30947	0.0209175	0.114207
CNAG_07989	562.739	-1.25775	0.537159	-2.34149	0.0192069	0.108165
CNAG_04887	84.187	-1.25723	0.912986	-1.37706	0.168495	0.42093
CNAG_13133	17.3514	-1.25651	1.25698	-0.999628	0.31749	0.600275
CNAG_12750	56.419	-1.25538	0.9184	-1.36692	0.171652	0.425975
CNAG_04254	134.212	-1.25261	0.787001	-1.59162	0.11147	0.331599
CNAG_00250	205.567	-1.25176	0.714825	-1.75114	0.0799212	0.272546
CNAG_07682	538.556	-1.24967	0.495129	-2.52392	0.0116054	0.0779966
CNAG_12561	57.8558	-1.24924	0.982144	-1.27195	0.203391	0.468213
CNAG_13158	22.9138	-1.24787	1.11651	-1.11765	0.263717	0.541566
CNAG_05746	219.224	-1.2472	0.775352	-1.60855	0.107714	0.325076
CNAG_05162	166.854	-1.24346	0.557935	-2.22868	0.025835	0.131269
CNAG_13089	164.205	-1.24259	0.551579	-2.25278	0.0242731	0.126254
CNAG_06829	2525.36	-1.24209	0.568001	-2.18677	0.028759	0.140621
CNAG_12568	83.3049	-1.23823	0.927749	-1.33466	0.181987	0.439414
CNAG_12562	94.6983	-1.2381	0.750928	-1.64877	0.0991955	0.310396
CNAG_07353	16.5209	-1.23784	1.0468	-1.1825	0.237009	0.511718
CNAG_03493	478.109	-1.23744	0.523469	-2.36392	0.0180826	0.105214
CNAG_05571	1424.32	-1.23471	0.523778	-2.35731	0.018408	0.106122
CNAG_06449	517.358	-1.23453	0.651242	-1.89565	0.0580058	0.223114
CNAG_12962	14.5636	-1.2343	1.32546	-0.931221	0.351739	0.636639
CNAG_04392	436.315	-1.23376	0.593223	-2.07976	0.0375477	0.169274
CNAG_06127	1605.6	-1.23255	0.55303	-2.22873	0.025832	0.131269
CNAG_06932	121.84	-1.22945	0.730222	-1.68366	0.0922472	0.298752
CNAG_12082	217.922	-1.22906	0.759675	-1.61788	0.105688	0.321789
CNAG_03520	92.0945	-1.22803	0.806979	-1.52176	0.128068	0.36012
CNAG_04371	956.355	-1.227	0.464643	-2.64075	0.00827234	0.0615125
CNAG_12824	4.04337	-1.22337	1.71429	-0.713634	0.475454	0.73841
CNAG_06011	187.127	-1.22324	0.5172	-2.36512	0.0180244	0.105057
CNAG_05004	439.335	-1.22285	0.517821	-2.36152	0.0182002	0.105527
CNAG_07809	77.8828	-1.22205	1.04053	-1.17446	0.240213	0.514858
CNAG_02679	200.999	-1.22148	0.525237	-2.32558	0.0200409	0.11177
CNAG_05874	2516.95	-1.21981	0.663789	-1.83765	0.0661142	0.242203
CNAG_12133	19.4868	-1.21842	1.0796	-1.12858	0.259075	0.537797
CNAG_04124	128.042	-1.21715	0.934549	-1.3024	0.19278	0.45437
CNAG_02093	644.279	-1.21643	0.454808	-2.6746	0.00748178	0.0574486
CNAG_12185	48.9821	-1.21582	1.20803	-1.00645	0.314198	0.597153
CNAG_12536	13.5131	-1.21554	1.49024	-0.81567	0.414689	0.693546
CNAG_13084	50.0315	-1.21486	0.986889	-1.231	0.218322	0.487997
CNAG_02840	170.318	-1.21468	1.06607	-1.13941	0.254534	0.532396
CNAG_04628	451.524	-1.21385	0.516241	-2.35133	0.0187062	0.107034
CNAG_04646	226.015	-1.21327	0.613721	-1.9769	0.0480524	0.198847
CNAG_02527	4285.17	-1.21249	0.787598	-1.53947	0.123689	0.353231
CNAG_12953	4.58839	-1.21104	1.81637	-0.666737	0.50494	0.759896
CNAG_06873	107.041	-1.21093	0.783655	-1.54524	0.122289	0.350938
CNAG_07743	79.2889	-1.21091	0.757545	-1.59846	0.10994	0.329861
CNAG_04750	460.338	-1.20998	0.580352	-2.08491	0.0370777	0.167571
CNAG_01710	202.586	-1.2086	0.748049	-1.61568	0.106164	0.322525
CNAG_02768	1859.13	-1.20797	0.685183	-1.763	0.077901	0.268701
CNAG_01023	1237.04	-1.20629	0.475452	-2.53715	0.0111759	0.0757222
CNAG_02424	345.256	-1.2055	0.72643	-1.65949	0.097018	0.307317
CNAG_02784	184.023	-1.20548	0.742702	-1.6231	0.104567	0.319915
CNAG_06200	2063.65	-1.20452	0.441882	-2.72588	0.00641296	0.0513972
CNAG_12540	333.875	-1.20346	0.683714	-1.76018	0.0783773	0.269625
CNAG_12232	167.254	-1.20109	0.939609	-1.27828	NA	NA
CNAG_01078	133.464	-1.19926	0.775556	-1.54632	0.122027	0.350429
CNAG_04992	13846	-1.19882	0.492682	-2.43326	0.0149637	0.0931164
CNAG_01753	2532.42	-1.19843	0.596924	-2.00768	0.0446773	0.189289
CNAG_02719	328.384	-1.19756	0.675001	-1.77415	0.0760376	0.264558
CNAG_04164	248.422	-1.19638	0.734054	-1.62983	0.103138	0.317308
CNAG_07822	839.234	-1.19529	0.462365	-2.58517	0.00973298	0.0685971
CNAG_03897	331.415	-1.19444	0.485295	-2.46126	0.0138452	0.0876116
CNAG_12136	21.838	-1.19309	1.2194	-0.978424	0.327865	0.609632
CNAG_12373	2.78015	-1.19287	2.22586	-0.535914	0.592018	0.819371
CNAG_12045	10.1391	-1.19224	1.21594	-0.98051	0.326834	0.608815
CNAG_12832	2361.52	-1.19156	0.622614	-1.91381	NA	NA
CNAG_12762	371.485	-1.19092	0.715144	-1.66529	0.0958549	0.305058
CNAG_13026	59.6705	-1.18689	0.986063	-1.20366	0.22872	0.500911
CNAG_06589	594.981	-1.18653	0.456414	-2.59967	0.00933134	0.0665636
CNAG_00692	1096.22	-1.18394	0.519495	-2.27903	0.0226653	0.120397
CNAG_00896	526.168	-1.18261	0.434415	-2.72231	0.00648269	0.0516548
CNAG_12900	507.281	-1.18212	0.644372	-1.83453	0.0665753	0.242813
CNAG_04999	154.235	-1.18018	0.715617	-1.64917	0.0991124	0.310254
CNAG_05309	1456.72	-1.17992	0.856774	-1.37716	0.168462	0.42093
CNAG_04795	323.057	-1.1785	0.536152	-2.19807	0.0279441	0.137863
CNAG_05408	1683.34	-1.17691	0.511396	-2.30137	0.0213706	0.116066
CNAG_03500	436.598	-1.17653	0.865189	-1.35985	0.173876	0.429169
CNAG_12757	11.3804	-1.17649	1.21576	-0.967693	0.333198	0.615243
CNAG_04027	13075.4	-1.17576	0.576032	-2.04113	0.0412376	0.179956
CNAG_12525	63.1728	-1.17519	0.952733	-1.2335	0.217391	0.486575
CNAG_03454	1302.73	-1.17514	0.564192	-2.08287	0.037263	0.168224
CNAG_00820	111.127	-1.17497	0.779877	-1.50661	0.131911	0.366177
CNAG_12663	129.251	-1.17359	0.656898	-1.78657	0.0740078	0.25991
CNAG_07409	920.249	-1.17211	0.498728	-2.35021	0.018763	0.107204
CNAG_13032	3.62992	-1.17207	2.42632	-0.483066	0.629049	0.837868
CNAG_02337	532.014	-1.17185	0.570681	-2.05342	0.0400316	0.176847
CNAG_06917	6089	-1.17085	0.435738	-2.68706	0.00720846	0.0559968
CNAG_06117	486.621	-1.16973	0.840108	-1.39236	NA	NA
CNAG_01643	247.576	-1.16951	0.443561	-2.63664	0.00837314	0.0621499
CNAG_06243	236.373	-1.16806	0.704483	-1.65804	0.0973096	0.307767
CNAG_06190	1092.15	-1.16804	0.494067	-2.36414	0.018072	0.105214
CNAG_07831	123.143	-1.16788	0.753643	-1.54965	0.121226	0.349102
CNAG_12699	67.9283	-1.16783	0.766008	-1.52457	0.127367	0.358981
CNAG_13197	160.797	-1.16713	0.545458	-2.13972	0.0323777	0.152173
CNAG_06048	584.723	-1.16698	0.552574	-2.1119	0.0346951	0.160682
CNAG_05598	582.003	-1.16673	0.544189	-2.14399	0.0320341	0.151212
CNAG_12399	35.2674	-1.16511	0.926317	-1.25778	0.208471	0.473461
CNAG_03597	428.444	-1.1639	0.444862	-2.61632	0.00888823	0.0644064
CNAG_03849	8719.03	-1.16376	0.544076	-2.13896	0.0324391	0.152375
CNAG_02398	1116.66	-1.16283	0.503088	-2.31138	0.0208118	0.113734
CNAG_05551	256.122	-1.16198	0.842225	-1.37966	0.167693	0.420201
CNAG_04468	1868.22	-1.16163	0.47768	-2.43182	0.0150232	0.0932426
CNAG_04112	771.726	-1.16147	0.642631	-1.80737	0.0707051	0.252374
CNAG_02868	1764.92	-1.15937	0.469313	-2.47037	0.0134975	0.0862732
CNAG_04434	352.374	-1.15925	0.756541	-1.53231	0.125446	0.356274
CNAG_00098	3039.94	-1.15902	0.524691	-2.20895	0.0271782	0.135546
CNAG_07566	269.134	-1.15891	0.795176	-1.45743	0.144998	0.385865
CNAG_02361	867.398	-1.15878	0.443868	-2.61063	0.00903744	0.0651336
CNAG_03449	420.569	-1.15876	0.448477	-2.58377	0.00977267	0.0688022
CNAG_04255	190.72	-1.15788	0.741528	-1.56148	0.118412	0.343398
CNAG_02392	320.056	-1.15717	0.533913	-2.16734	0.0302088	0.14521
CNAG_01122	27.142	-1.15602	1.01726	-1.13641	0.255786	0.534092
CNAG_01481	637.858	-1.1539	0.521859	-2.21112	0.0270272	0.13512
CNAG_07325	873.93	-1.15349	0.514363	-2.24257	0.0249247	0.128266
CNAG_12902	25.5344	-1.15326	0.979749	-1.17709	0.239158	0.51414
CNAG_00902	250.504	-1.15163	0.446723	-2.57795	0.0099388	0.0694865
CNAG_12115	3.08946	-1.15163	2.02363	-0.569091	0.569294	0.800822
CNAG_00014	381.821	-1.15001	0.490789	-2.34319	0.0191199	0.107809
CNAG_01118	1409.23	-1.1492	1.27762	-0.899486	0.368394	0.65259
CNAG_03679	428.687	-1.14857	0.691184	-1.66174	0.0965649	0.306471
CNAG_01605	1306.89	-1.14792	0.518877	-2.21231	0.0269452	0.134792
CNAG_05526	207.928	-1.14787	0.574204	-1.99907	0.0456009	0.191784
CNAG_00798	97.5361	-1.14684	0.818888	-1.40048	0.161369	0.410852
CNAG_12758	3.62954	-1.14634	1.85349	-0.618478	0.53626	0.78124
CNAG_12223	94.5416	-1.14535	1.02215	-1.12053	0.262487	0.540387
CNAG_02497	343.518	-1.14527	0.525947	-2.17754	0.0294401	0.142764
CNAG_00903	305.474	-1.14518	0.56418	-2.02982	0.042375	0.182642
CNAG_07308	8336.24	-1.14455	0.702464	-1.62933	0.103243	0.317394
CNAG_06426	202.496	-1.14384	0.725744	-1.5761	0.115003	0.338518
CNAG_00067	741.497	-1.14345	0.506162	-2.25905	0.02388	0.124682
CNAG_00676	212.686	-1.14297	0.592076	-1.93044	0.0535519	0.212839
CNAG_07489	2475.46	-1.14277	0.651114	-1.7551	0.0792427	0.271177
CNAG_12943	9.22316	-1.14245	1.84331	-0.619779	0.535403	0.781018
CNAG_00090	493.847	-1.14206	0.461654	-2.47384	0.013367	0.085638
CNAG_04505	1525.79	-1.14201	0.489121	-2.33482	0.0195526	0.109632
CNAG_06098	1793.47	-1.14199	0.725087	-1.57496	0.115265	0.338752
CNAG_12440	54.3943	-1.14188	0.854065	-1.33699	0.181226	0.438295
CNAG_03670	1253.49	-1.14091	0.593781	-1.92143	0.054678	0.216225
CNAG_00685	720.541	-1.14087	0.454939	-2.50774	0.0121505	0.0804939
CNAG_01687	395.719	-1.14005	0.553649	-2.05915	0.0394798	0.175345
CNAG_05392	283.037	-1.1395	0.646405	-1.76282	0.0779302	0.268701
CNAG_00985	308.602	-1.13933	0.575288	-1.98046	0.0476522	0.197588
CNAG_02206	75.7602	-1.13861	0.900119	-1.26495	0.205888	0.470734
CNAG_07576	252.715	-1.13844	0.473627	-2.40366	0.016232	0.0973541
CNAG_12446	64.4282	-1.13774	0.902483	-1.26068	0.207424	0.47209
CNAG_12051	186.468	-1.13744	0.491675	-2.31339	0.0207012	0.113529
CNAG_01923	652.167	-1.1369	0.516924	-2.19936	0.0278521	0.13765
CNAG_03292	104.74	-1.13646	0.729237	-1.55842	0.119134	0.344765
CNAG_07788	59.541	-1.13636	3.30403	-0.343931	0.730898	0.892325
CNAG_13170	11.3728	-1.13611	1.41398	-0.803482	0.421696	0.700193
CNAG_07494	367.225	-1.13242	0.839766	-1.34849	0.1775	0.4341
CNAG_02877	4227.41	-1.13199	0.524537	-2.15807	0.0309227	0.147866
CNAG_00800	198.288	-1.13173	0.451311	-2.50765	0.0121537	0.0804939
CNAG_12581	13.9569	-1.12771	1.07775	-1.04636	0.295397	0.578272
CNAG_00974	163.415	-1.12536	0.47938	-2.34752	0.0188988	0.107396
CNAG_05321	162.668	-1.125	0.603968	-1.86268	0.062507	0.233734
CNAG_02852	1191.38	-1.12486	0.436799	-2.57525	0.0100169	0.0696446
CNAG_13036	287.519	-1.12474	0.838564	-1.34127	0.179832	0.436288
CNAG_03090	181.317	-1.12258	0.716279	-1.56724	0.117058	0.340997
CNAG_03182	699.374	-1.12206	0.464404	-2.41612	0.0156868	0.095807
CNAG_03654	568.931	-1.12168	0.551064	-2.03548	0.0418022	0.181459
CNAG_03406	144.111	-1.12157	0.749592	-1.49624	0.134592	0.370704
CNAG_04835	227.73	-1.12127	0.832682	-1.34658	0.178117	0.434549
CNAG_05988	8.66285	-1.1212	1.58757	-0.706235	0.480042	0.740497
CNAG_06238	1802.89	-1.12053	0.50518	-2.21808	0.0265492	0.133459
CNAG_02791	298.116	-1.11981	0.671071	-1.66869	0.0951789	0.304654
CNAG_04059	265.761	-1.11954	0.53171	-2.10554	0.0352444	0.162314
CNAG_00359	869.032	-1.11911	0.781252	-1.43245	0.152014	0.396217
CNAG_05909	2160.53	-1.11911	0.51226	-2.18464	0.0289149	0.140965
CNAG_03559	180.044	-1.11795	0.826154	-1.3532	0.175993	0.431934
CNAG_12302	17.662	-1.11765	1.44024	-0.776015	0.43774	0.711069
CNAG_02059	751.84	-1.11708	0.417932	-2.67287	0.00752059	0.0576929
CNAG_02740	82.8434	-1.11639	0.898744	-1.24217	0.214174	0.481654
CNAG_00664	284.341	-1.11585	0.809578	-1.37832	0.168106	0.420678
CNAG_12178	7.87262	-1.11502	1.362	-0.818666	0.412977	0.691689
CNAG_12230	96.1618	-1.11494	0.780742	-1.42805	0.153277	0.398375
CNAG_06163	193.876	-1.11432	0.789205	-1.41196	0.157963	0.405565
CNAG_12567	14.7397	-1.11328	1.03254	-1.07819	0.280949	0.561693
CNAG_06868	3294.81	-1.11294	0.486993	-2.28533	0.0222932	0.119346
CNAG_06630	1057.52	-1.11114	0.446524	-2.48841	0.0128314	0.0834985
CNAG_12181	81.9456	-1.10869	0.64172	-1.72769	0.084044	0.28125
CNAG_05188	54.6114	-1.10852	0.713102	-1.55451	0.120064	0.346529
CNAG_12161	124.233	-1.10829	0.511677	-2.166	0.0303113	0.145533
CNAG_12200	269.83	-1.10628	0.425901	-2.59749	0.00939068	0.0668343
CNAG_01584	681.272	-1.10345	0.589494	-1.87185	0.0612268	0.231368
CNAG_04673	341.567	-1.1032	0.700236	-1.57547	0.115149	0.338583
CNAG_02182	14937.1	-1.10224	0.526028	-2.0954	0.0361354	0.164759
CNAG_12890	4.60404	-1.10061	1.62791	-0.67609	0.498983	0.754361
CNAG_05913	260.679	-1.0991	0.607582	-1.80898	0.0704546	0.251925
CNAG_03318	109.9	-1.09814	0.735879	-1.49228	0.135627	0.372114
CNAG_05910	158.748	-1.09711	0.427088	-2.56883	0.0102043	0.070413
CNAG_02048	505.422	-1.09704	0.548138	-2.0014	0.0453497	0.191118
CNAG_07731	49.1399	-1.09699	0.872773	-1.25691	0.208787	0.473754
CNAG_01399	410.977	-1.09692	0.746773	-1.46888	NA	NA
CNAG_06201	544.806	-1.09689	0.683523	-1.60476	0.108547	0.326656
CNAG_01267	114.596	-1.09584	0.769971	-1.42323	0.15467	0.400002
CNAG_12542	2.70013	-1.09568	2.78483	-0.393445	0.693991	0.873746
CNAG_11011	3.43067	-1.09538	1.84713	-0.593016	0.553171	0.791933
CNAG_04974	1111.76	-1.09397	0.540252	-2.02492	0.0428756	0.184177
CNAG_00818	2207.88	-1.0937	0.548571	-1.99372	0.046183	0.193443
CNAG_00750	290.67	-1.09246	0.571701	-1.9109	0.056017	0.219043
CNAG_05624	151.63	-1.09161	0.807093	-1.35252	0.176208	0.432205
CNAG_00191	659.03	-1.0912	0.418218	-2.60916	0.00907649	0.0653111
CNAG_05397	278.184	-1.08909	0.542923	-2.00598	0.0448581	0.189726
CNAG_01043	10292.7	-1.08696	0.436236	-2.49168	0.0127141	0.0829384
CNAG_01187	610.643	-1.08661	0.546092	-1.98979	0.0466137	0.19485
CNAG_00277	393.564	-1.08659	0.42078	-2.58233	0.0098136	0.0689294
CNAG_06031	536.871	-1.08647	0.662712	-1.63943	0.101123	0.314398
CNAG_02231	994.721	-1.0864	0.514949	-2.10972	0.0348824	0.161097
CNAG_12874	128.16	-1.08587	0.746869	-1.45389	0.145977	0.387344
CNAG_03977	202.679	-1.08575	0.571346	-1.90034	0.057389	0.221673
CNAG_03105	26.4986	-1.08561	1.26221	-0.860082	0.389744	0.669677
CNAG_00337	1968.21	-1.08535	0.71718	-1.51336	0.130189	0.363726
CNAG_06121	1954.84	-1.08398	0.406284	-2.66803	0.00762981	0.0581517
CNAG_03057	175.413	-1.08396	0.787867	-1.37582	0.168878	0.421631
CNAG_12735	2.95508	-1.08333	1.89432	-0.571886	0.567399	0.799973
CNAG_12318	43.4434	-1.08318	1.52934	-0.708267	0.478779	0.739958
CNAG_00733	1431.4	-1.08239	0.533656	-2.02825	0.042535	0.183192
CNAG_04586	1368.68	-1.08168	0.40853	-2.64774	0.00810313	0.0608239
CNAG_06252	447.301	-1.08144	0.467593	-2.31279	0.0207342	0.113573
CNAG_07357	5.62597	-1.08126	1.75977	-0.614432	0.53893	0.783526
CNAG_04936	891.701	-1.08073	0.605815	-1.78393	NA	NA
CNAG_03910	847.083	-1.07956	0.566065	-1.90713	0.0565033	0.219904
CNAG_12680	282.655	-1.07936	0.619992	-1.74092	0.0816977	0.276122
CNAG_05111	298.997	-1.07876	0.433604	-2.48788	0.0128506	0.0834985
CNAG_02797	1060.68	-1.07857	0.39678	-2.71831	0.00656165	0.0519909
CNAG_12157	4.07133	-1.07856	2.25654	-0.477973	0.63267	0.839788
CNAG_01599	211.301	-1.078	0.762691	-1.41342	0.157532	0.404836
CNAG_00304	85.0013	-1.07407	0.647941	-1.65766	0.0973855	0.307889
CNAG_04472	103.743	-1.07367	0.850492	-1.26241	0.206801	0.471248
CNAG_02266	1602.84	-1.07351	0.530791	-2.02246	0.0431285	0.184686
CNAG_04909	474.493	-1.07125	0.803156	-1.3338	NA	NA
CNAG_12016	129.274	-1.07056	0.59667	-1.79423	0.0727765	0.257895
CNAG_12328	144.432	-1.07005	0.790436	-1.35375	0.175817	0.43189
CNAG_07407	89.2425	-1.07002	0.781319	-1.3695	0.170842	0.425118
CNAG_01953	518.293	-1.06808	0.489262	-2.18305	0.0290321	0.141268
CNAG_06267	7002.89	-1.066	0.519561	-2.05172	0.0401964	0.177182
CNAG_13039	27.1925	-1.06392	0.907509	-1.17235	0.241057	0.515794
CNAG_04401	1383.2	-1.06367	0.583092	-1.82419	0.0681239	0.246713
CNAG_06394	59.1435	-1.06264	0.622077	-1.70822	0.0875956	0.289143
CNAG_03061	6924.3	-1.06007	0.423344	-2.50404	0.0122783	0.0812539
CNAG_05647	133.694	-1.05944	0.78128	-1.35604	0.175088	0.431513
CNAG_00613	224.835	-1.05715	0.661662	-1.59773	0.110104	0.330232
CNAG_03236	1479.04	-1.05642	0.54815	-1.92725	0.0539485	0.214002
CNAG_12828	26.8349	-1.05619	0.96952	-1.08939	0.275981	0.556847
CNAG_04136	1434.3	-1.05612	0.423324	-2.49484	0.0126014	0.0825304
CNAG_04935	923.074	-1.05606	0.438577	-2.40792	0.0160438	0.0971034
CNAG_06345	442.55	-1.05511	0.400634	-2.63361	0.00844823	0.0624637
CNAG_07940	145.681	-1.05257	0.5607	-1.87724	0.0604859	0.229757
CNAG_04793	20.3077	-1.05195	1.42188	-0.739826	0.459406	0.728313
CNAG_01369	464.456	-1.05171	0.730387	-1.43994	0.149885	0.393179
CNAG_02113	411.364	-1.05126	0.605724	-1.73554	0.0826453	0.278265
CNAG_03984	192.416	-1.04862	0.485378	-2.16043	0.0307395	0.14716
CNAG_00983	607.483	-1.04851	0.418834	-2.50341	0.0123005	0.0813351
CNAG_07923	33.5871	-1.04778	0.907552	-1.15451	0.248292	0.52561
CNAG_01041	130.681	-1.04715	0.713895	-1.46681	0.142427	0.38183
CNAG_02978	803.035	-1.04414	0.539807	-1.93428	0.0530784	0.211671
CNAG_01059	967.333	-1.04335	0.475743	-2.1931	0.0283005	0.139122
CNAG_12299	9.77658	-1.04327	1.61058	-0.64776	0.51714	0.768667
CNAG_02942	2990.99	-1.04322	0.580573	-1.79688	0.0723541	0.256729
CNAG_12004	58.7106	-1.04314	0.930364	-1.12122	0.262196	0.539924
CNAG_07810	1885.89	-1.04303	0.51995	-2.00601	0.0448548	0.189726
CNAG_07593	1951.23	-1.04299	0.509303	-2.04788	0.0405713	0.178066
CNAG_01522	713.035	-1.04203	0.548438	-1.9	0.0574334	0.22174
CNAG_07381	242.939	-1.04035	0.614441	-1.69317	0.0904233	0.295517
CNAG_03001	3273.61	-1.04018	0.538502	-1.93162	0.0534068	0.212672
CNAG_03410	556.316	-1.03945	0.459763	-2.26083	0.02377	0.124265
CNAG_12570	229.803	-1.03886	0.639359	-1.62485	0.104195	0.319012
CNAG_02922	329.513	-1.03866	0.77572	-1.33896	0.180582	0.437411
CNAG_00931	139.487	-1.03854	0.811414	-1.27991	0.200575	0.464805
CNAG_12410	247.859	-1.03852	0.660504	-1.57231	0.115878	0.338982
CNAG_12022	83.627	-1.03848	0.923405	-1.12462	0.260751	0.539199
CNAG_04787	226.993	-1.03842	0.766638	-1.35452	0.175572	0.431801
CNAG_02053	93.8728	-1.03833	0.784212	-1.32404	0.18549	0.444131
CNAG_00748	171.861	-1.03816	0.749763	-1.38465	0.166159	0.418728
CNAG_02537	15.0145	-1.03772	1.72787	-0.600577	0.548122	0.790209
CNAG_06353	473.407	-1.03553	0.555893	-1.86283	0.0624863	0.233734
CNAG_04069	1794.84	-1.03542	0.449976	-2.30105	0.0213887	0.116088
CNAG_12336	78.4998	-1.03375	0.516707	-2.00065	0.0454303	0.191262
CNAG_02838	1303.13	-1.03296	0.592542	-1.74327	0.0812862	0.275976
CNAG_00961	1800.21	-1.03252	1.19976	-0.860604	0.389456	0.669617
CNAG_12129	57.3449	-1.03158	0.797614	-1.29334	0.195895	0.457899
CNAG_01308	659.913	-1.03134	0.428676	-2.40587	0.016134	0.0971034
CNAG_06417	148.408	-1.02983	0.668797	-1.53982	0.123605	0.353117
CNAG_02058	251.496	-1.02949	0.556712	-1.84924	0.0644237	0.237701
CNAG_05732	1577.08	-1.02943	0.527708	-1.95076	0.0510852	0.206336
CNAG_02535	123.509	-1.02934	0.744428	-1.38273	0.166748	0.419264
CNAG_12912	266.974	-1.02873	0.612272	-1.68018	0.0929215	0.299992
CNAG_01903	334.154	-1.02849	0.916905	-1.12169	0.261993	0.539769
CNAG_03913	3410.67	-1.02804	0.704158	-1.45996	0.144302	0.384884
CNAG_06750	712.861	-1.02675	0.475385	-2.15983	0.030786	0.147297
CNAG_02565	977.494	-1.02592	0.482409	-2.12666	0.0334487	0.155609
CNAG_02830	3329.04	-1.0257	0.678781	-1.51109	0.130766	0.364652
CNAG_02358	61.4012	-1.02545	0.769055	-1.33339	0.182405	0.439939
CNAG_03178	388.629	-1.02404	0.736619	-1.39019	0.164472	0.416181
CNAG_05416	1540.34	-1.02256	0.425479	-2.40331	0.0162473	0.0973541
CNAG_05838	1305.02	-1.02214	0.421028	-2.42772	0.015194	0.0939652
CNAG_01630	916.748	-1.02164	0.498554	-2.0492	0.0404428	0.177804
CNAG_12794	71.303	-1.02118	0.803798	-1.27045	0.203926	0.468398
CNAG_00854	1509.71	-1.02045	0.404548	-2.52244	0.0116545	0.0780835
CNAG_03293	362.578	-1.01983	0.571728	-1.78378	0.0744601	0.261165
CNAG_03055	985.331	-1.01938	0.562676	-1.81166	0.0700391	0.250939
CNAG_07702	230.773	-1.01917	0.658487	-1.54775	0.121682	0.349805
CNAG_00164	477.512	-1.01887	0.395273	-2.57764	0.00994774	0.0694865
CNAG_01354	358.333	-1.01859	0.650059	-1.56691	0.117135	0.341016
CNAG_11012	2.40464	-1.01817	2.1625	-0.470829	0.637763	0.842887
CNAG_13201	47.1437	-1.01713	0.852946	-1.19249	0.23307	0.506329
CNAG_05387	14588.4	-1.01705	0.450922	-2.25549	0.0241026	0.125684
CNAG_05423	369.238	-1.0157	0.641399	-1.58356	0.113293	0.33516
CNAG_04961	770.197	-1.01564	0.543604	-1.86834	0.0617147	0.232495
CNAG_01296	523.83	-1.01532	0.585993	-1.73264	0.083159	0.279424
CNAG_05307	360.64	-1.01377	0.814759	-1.24426	0.213404	0.480392
CNAG_12835	51.563	-1.01306	0.998066	-1.01502	0.310096	0.594042
CNAG_01036	251.157	-1.01272	0.899804	-1.12548	0.260384	0.538706
CNAG_01525	1161.56	-1.01209	0.514188	-1.96833	0.0490305	0.201364
CNAG_12608	93.2941	-1.01082	0.745739	-1.35546	0.17527	0.43168
CNAG_04208	644.388	-1.01034	0.542232	-1.8633	0.0624203	0.233704
CNAG_02758	527.505	-1.00983	0.567016	-1.78095	0.0749209	0.262223
CNAG_03603	385.349	-1.00922	0.581409	-1.73582	0.0825962	0.278265
CNAG_05279	80.193	-1.0089	0.723616	-1.39424	0.163245	0.414092
CNAG_12633	281.638	-1.00827	0.491166	-2.05282	0.0400904	0.177012
CNAG_03662	708.083	-1.00808	0.43533	-2.31567	0.0205763	0.113019
CNAG_01883	161.435	-1.00779	0.715984	-1.40756	0.159262	0.407249
CNAG_06119	451.898	-1.00715	0.580542	-1.73485	0.0827674	0.278562
CNAG_02558	22.8321	-1.00546	1.03106	-0.975178	0.329472	0.610887
CNAG_03282	894.196	-1.00532	0.506056	-1.98658	0.046969	0.195776
CNAG_05915	8775.47	-1.00501	0.382987	-2.62413	0.008687	0.0634505
CNAG_02756	134.559	-1.00468	0.750564	-1.33857	0.180711	0.437518
CNAG_00594	1890.87	-1.00408	0.393978	-2.54856	0.0108169	0.0739586
CNAG_07316	914.371	-1.00388	0.527708	-1.90235	0.0571255	0.221106
CNAG_02728	298.488	-1.00369	0.468993	-2.14009	0.0323478	0.15212
CNAG_05717	59.0557	-1.00339	0.643371	-1.55958	0.11886	0.344353
CNAG_05286	403.599	-1.00259	0.526681	-1.90359	0.0569633	0.220744
CNAG_01165	489.72	-1.00244	0.404172	-2.48022	0.01313	0.0846467
CNAG_05267	566.757	-1.0022	0.418167	-2.39666	0.0165455	0.098853
CNAG_03103	1044.39	-1.00158	0.414001	-2.41926	0.0155522	0.0951967
CNAG_05466	3.26451	-1.00115	2.34145	-0.427575	0.668961	0.860666
CNAG_07482	1767.95	-1.00095	0.454195	-2.20379	0.0275388	0.136698
CNAG_12893	110.15	-1.00012	0.82294	-1.2153	0.224252	0.494881
[truncated: 6,339 more rows]

## Sheet: WT_MEC_vs_TC
Gene	baseMean	log2FoldChange	lfcSE	stat	pvalue	padj
CNAG_01995	173.037	-7.69739	1.11101	-6.92828	4.25981e-12	7.02781e-10
CNAG_02311	19.2386	-5.47398	1.73674	-3.15188	0.00162225	0.013149
CNAG_12594	10.8512	-5.47067	1.61643	-3.38441	0.000713303	0.00707851
CNAG_13121	3147.46	-5.46825	0.659099	-8.29655	1.07176e-16	3.69011e-14
CNAG_01931	11.3779	-5.15851	1.83667	-2.80862	0.0049754	0.0305428
CNAG_02353	1536.72	-4.95651	0.284919	-17.3962	8.81375e-68	6.97961e-64
CNAG_12204	9.32413	-4.66255	1.77597	-2.62536	0.00865583	0.0457001
CNAG_05075	17474.5	-4.5957	0.528473	-8.69618	3.43251e-18	2.09093e-15
CNAG_12729	6.79437	-4.53314	1.7022	-2.6631	0.00774242	0.0422843
CNAG_04988	237.05	-4.065	0.718715	-5.65592	1.55009e-08	9.44246e-07
CNAG_01118	1409.23	-3.9818	1.19527	-3.33128	0.000864477	0.00822812
CNAG_07832	19.3187	-3.88033	0.989081	-3.92316	8.73935e-05	0.00132413
CNAG_06817	3643.25	-3.83066	0.581459	-6.58801	4.4576e-11	5.51558e-09
CNAG_04758	3906.01	-3.82423	0.746682	-5.12164	3.02898e-07	1.16439e-05
CNAG_04469	108.074	-3.81783	0.556172	-6.86447	6.67365e-12	9.97144e-10
CNAG_06890	244.064	-3.72788	0.678742	-5.49234	3.9664e-08	2.10805e-06
CNAG_07448	1851.88	-3.71472	0.641977	-5.78638	7.19194e-09	4.78596e-07
CNAG_12365	3039.34	-3.68117	0.32086	-11.4728	1.80636e-30	3.57614e-27
CNAG_00904	2876.44	-3.50375	0.703639	-4.97947	6.37576e-07	2.15768e-05
CNAG_02777	31536.4	-3.45877	0.396925	-8.71392	2.93532e-18	1.93706e-15
CNAG_06329	246.413	-3.41186	0.922209	-3.69966	0.000215889	0.00280727
CNAG_12754	13.8649	-3.30966	1.2469	-2.6543	0.00794733	0.0431061
CNAG_04632	955.835	-3.25226	0.806037	-4.03488	5.46307e-05	0.000926382
CNAG_04470	268.148	-3.0271	0.524968	-5.76626	8.10518e-09	5.30454e-07
CNAG_05115	3369.3	-2.96247	0.526103	-5.63096	1.79208e-08	1.06703e-06
CNAG_04619	38.9094	-2.91508	0.988671	-2.94848	0.00319336	0.0221632
CNAG_01567	1249.3	-2.90479	0.339243	-8.56255	1.10398e-17	5.14259e-15
CNAG_06557	121.283	-2.90373	0.815145	-3.56223	0.000367716	0.0042204
CNAG_02516	2002.3	-2.84547	0.448099	-6.35011	2.15165e-10	2.18448e-08
CNAG_06706	642.154	-2.84542	0.602375	-4.72368	2.31619e-06	6.66978e-05
CNAG_12938	175.328	-2.77164	0.595191	-4.65672	3.21284e-06	8.6539e-05
CNAG_02039	127.327	-2.74723	0.954236	-2.87899	0.00398954	0.0261533
CNAG_06556	119.782	-2.74639	0.399496	-6.87463	6.21491e-12	9.46459e-10
CNAG_03845	705.41	-2.70697	0.623135	-4.34411	1.39843e-05	0.000297692
CNAG_02100	14006.4	-2.70537	0.231254	-11.6987	1.29388e-31	3.41541e-28
CNAG_04760	5810.85	-2.59845	0.423066	-6.14194	8.1518e-10	7.25311e-08
CNAG_06776	147.375	-2.58935	0.677079	-3.8243	0.000131142	0.0018577
CNAG_05315	399.152	-2.58902	0.554401	-4.66995	3.01277e-06	8.19867e-05
CNAG_08010	168.83	-2.55551	0.976706	-2.61646	0.00888474	0.0464718
CNAG_04467	742.578	-2.52101	0.309871	-8.13565	4.09741e-16	1.24798e-13
CNAG_05831	64.7366	-2.51249	0.950722	-2.64272	0.00822442	0.0441554
CNAG_02385	509.367	-2.48899	0.417822	-5.95707	2.56801e-09	1.90057e-07
CNAG_06247	695.239	-2.47176	0.349523	-7.07183	1.52904e-12	2.69077e-10
CNAG_03552	472.271	-2.4472	0.473706	-5.16607	2.39065e-07	9.46577e-06
CNAG_02344	902.444	-2.4124	0.606908	-3.97491	7.04073e-05	0.00111289
CNAG_00078	754.198	-2.40341	0.32471	-7.40172	1.34428e-13	2.87712e-11
CNAG_01952	521.853	-2.32398	0.303341	-7.66128	1.84086e-14	4.41752e-12
CNAG_03400	989.118	-2.32335	0.521156	-4.45806	8.27035e-06	0.0001915
CNAG_02541	4311.17	-2.31313	0.464766	-4.97699	6.45817e-07	2.17627e-05
CNAG_00735	3371.55	-2.29862	0.540455	-4.25312	2.10816e-05	0.000423718
CNAG_03346	555.917	-2.29227	0.442907	-5.1755	2.273e-07	9.26575e-06
CNAG_02085	522.51	-2.26518	0.42321	-5.35239	8.6801e-08	4.19133e-06
CNAG_05114	93.706	-2.2638	0.62636	-3.61421	0.000301266	0.00356079
CNAG_02099	16849.6	-2.25967	0.355463	-6.35698	2.05755e-10	2.11607e-08
CNAG_06777	550.582	-2.21426	0.397575	-5.5694	2.55618e-08	1.46684e-06
CNAG_03974	11162.4	-2.16504	0.602454	-3.5937	0.000326017	0.0037988
CNAG_01542	2645.03	-2.15339	0.618606	-3.48104	0.000499474	0.00541085
CNAG_07387	101.865	-2.14515	0.512549	-4.18526	2.84837e-05	0.000546156
CNAG_03133	504.7	-2.13914	0.470828	-4.54335	5.53665e-06	0.000135742
CNAG_03960	3189.97	-2.1196	0.393654	-5.38443	7.26762e-08	3.53082e-06
CNAG_04363	99.3489	-2.07799	0.732353	-2.83742	0.004548	0.0287435
CNAG_07779	157.192	-2.07055	0.680502	-3.04267	0.00234487	0.0174357
CNAG_03291	268.198	-2.06985	0.480387	-4.30871	1.64207e-05	0.000338635
CNAG_03929	1787.53	-2.05571	0.501082	-4.10254	4.08639e-05	0.000733845
CNAG_07449	98.5174	-2.04369	0.720812	-2.83526	0.00457886	0.028901
CNAG_06142	446.418	-2.04179	0.423315	-4.82333	1.41184e-06	4.23498e-05
CNAG_01889	613.976	-2.0153	0.481889	-4.18207	2.88861e-05	0.000551203
CNAG_06818	542.396	-2.01394	0.504616	-3.99103	6.57878e-05	0.00106976
CNAG_03436	2890.78	-2.0041	0.332868	-6.02072	1.73646e-09	1.4324e-07
CNAG_04278	446.36	-1.97601	0.412591	-4.78927	1.67391e-06	4.92776e-05
CNAG_01105	1212.39	-1.97593	0.515052	-3.83637	0.000124864	0.00178483
CNAG_05759	10258.3	-1.96833	0.223044	-8.82483	1.09622e-18	8.68096e-16
CNAG_06115	1994.61	-1.96806	0.228775	-8.6026	7.79297e-18	4.11417e-15
CNAG_07321	461.395	-1.96547	0.721759	-2.72317	0.00646585	0.0372929
CNAG_04471	489.903	-1.94846	0.451743	-4.31321	1.609e-05	0.000334145
CNAG_03215	165.119	-1.94705	0.73953	-2.63282	0.00846795	0.044975
CNAG_05183	1868.97	-1.90353	0.323637	-5.88168	4.06121e-09	2.87149e-07
CNAG_05823	214.072	-1.90043	0.450305	-4.22032	2.43952e-05	0.000474745
CNAG_01369	464.456	-1.89578	0.640374	-2.96042	0.00307223	0.0215874
CNAG_01726	3199.87	-1.8742	0.328434	-5.70647	1.1534e-08	7.08044e-07
CNAG_07830	855.146	-1.87299	0.508022	-3.68682	0.000227074	0.00290032
CNAG_06910	128.651	-1.87029	0.469125	-3.98676	6.69803e-05	0.0010847
CNAG_04052	511.98	-1.86785	0.383086	-4.87579	1.08373e-06	3.37878e-05
CNAG_00830	1968.88	-1.86601	0.560476	-3.32932	0.000870569	0.00826623
CNAG_01473	248.306	-1.85347	0.574777	-3.22468	0.00126114	0.0109506
CNAG_02011	1015.81	-1.84932	0.608692	-3.03818	0.00238009	0.0176313
CNAG_00765	744.143	-1.84584	0.395059	-4.6723	2.97843e-06	8.13316e-05
CNAG_04674	712.73	-1.83665	0.505517	-3.63321	0.000279913	0.00339454
CNAG_05820	1419.76	-1.83389	0.650687	-2.81838	0.0048266	0.0299075
CNAG_03524	1023.75	-1.83099	0.346003	-5.29182	1.21102e-07	5.38767e-06
CNAG_02944	775.38	-1.82596	0.585769	-3.11721	0.00182573	0.0144435
CNAG_07880	252.327	-1.8197	0.348817	-5.21678	1.82064e-07	7.58824e-06
CNAG_01061	364.036	-1.81664	0.417004	-4.3564	1.32219e-05	0.000285297
CNAG_01562	47615.1	-1.81365	0.445736	-4.06888	4.72394e-05	0.000825802
CNAG_03945	247.29	-1.81298	0.367507	-4.93318	8.09e-07	2.63641e-05
CNAG_01996	337.015	-1.79154	0.504031	-3.55443	0.000378796	0.00432232
CNAG_00190	10417.2	-1.79029	0.400167	-4.47386	7.68208e-06	0.000178925
CNAG_04908	609.215	-1.78765	0.433112	-4.12745	3.66809e-05	0.000673959
CNAG_03717	189.629	-1.78333	0.440018	-4.05286	5.05958e-05	0.000871017
CNAG_00841	240.53	-1.78083	0.44174	-4.03141	5.54438e-05	0.00093616
CNAG_06751	1231.3	-1.77067	0.387119	-4.57396	4.78599e-06	0.000121087
CNAG_04862	1137.96	-1.76216	0.447856	-3.93465	8.33164e-05	0.00127126
CNAG_06009	8303.42	-1.75755	0.369284	-4.75934	1.94224e-06	5.69651e-05
CNAG_00787	1033.64	-1.75274	0.671685	-2.60947	0.00906817	0.0472751
CNAG_04597	3065.59	-1.75217	0.343011	-5.10822	3.25209e-07	1.23222e-05
CNAG_03846	852.721	-1.74947	0.305511	-5.72637	1.02601e-08	6.44838e-07
CNAG_00099	485.545	-1.73874	0.34011	-5.1123	3.18261e-07	1.21169e-05
CNAG_03023	870.987	-1.7228	0.495128	-3.47951	0.000502335	0.00542414
CNAG_03276	269.277	-1.69718	0.459582	-3.69288	0.00022173	0.00285509
CNAG_05515	708.626	-1.68934	0.447895	-3.77173	0.00016212	0.00222203
CNAG_04662	1048.02	-1.68165	0.51334	-3.27589	0.0010533	0.00956241
CNAG_00709	539.956	-1.68048	0.646365	-2.59989	0.00932529	0.0481401
CNAG_05170	1273.11	-1.67905	0.381912	-4.39643	1.10044e-05	0.000246169
CNAG_00770	1006.79	-1.67422	0.33713	-4.96609	6.8316e-07	2.28268e-05
CNAG_03237	543.755	-1.66103	0.455695	-3.64506	0.000267333	0.00328218
CNAG_06555	1196.08	-1.65385	0.497406	-3.32495	0.000884336	0.00835687
CNAG_04169	93.568	-1.64944	0.515599	-3.19908	0.00137867	0.0117647
CNAG_00308	716.444	-1.64029	0.355176	-4.61825	3.86987e-06	0.000100808
CNAG_02345	439.209	-1.63693	0.43173	-3.79155	0.000149711	0.00207993
CNAG_02935	642.603	-1.63281	0.448956	-3.63691	0.000275926	0.00336163
CNAG_06903	498.256	-1.62908	0.484831	-3.36009	0.000779165	0.00759877
CNAG_05519	288.392	-1.62539	0.515113	-3.15541	0.00160271	0.0130844
CNAG_00991	591.327	-1.62228	0.451005	-3.59703	0.000321868	0.00377053
CNAG_06590	524.169	-1.61958	0.500373	-3.23675	0.001209	0.0105908
CNAG_07552	1503.47	-1.61718	0.345778	-4.67694	2.91194e-06	7.97913e-05
CNAG_02208	4723.12	-1.61418	0.238931	-6.75584	1.42012e-11	1.97297e-09
CNAG_06963	1762.84	-1.60154	0.52458	-3.05299	0.00226572	0.017023
CNAG_03011	521.617	-1.59622	0.559476	-2.85306	0.00433001	0.0276082
CNAG_02028	901.014	-1.59621	0.345872	-4.61502	3.93055e-06	0.000102052
CNAG_04535	63.1336	-1.59468	0.48371	-3.29678	0.000978009	0.00903208
CNAG_01335	1451.67	-1.5898	0.450024	-3.53271	0.000411328	0.00460071
CNAG_12416	572.627	-1.58924	0.606112	-2.62202	0.00874111	0.0459705
CNAG_04414	2461.93	-1.58767	0.287366	-5.52493	3.29625e-08	1.83824e-06
CNAG_06182	1113.34	-1.58677	0.488296	-3.24961	0.00115562	0.010225
CNAG_02932	165.533	-1.57493	0.595244	-2.64585	0.00814862	0.0438376
CNAG_03409	843.483	-1.57429	0.315951	-4.98271	6.27011e-07	2.14021e-05
CNAG_02888	418.378	-1.5736	0.397209	-3.96165	7.4435e-05	0.00116723
CNAG_00062	2701.76	-1.56788	0.312839	-5.01177	5.39316e-07	1.91054e-05
CNAG_06408	123.923	-1.56333	0.600646	-2.60275	0.00924803	0.0478348
CNAG_00792	3261.15	-1.56292	0.317341	-4.92505	8.43374e-07	2.72599e-05
CNAG_04545	361.332	-1.55615	0.429049	-3.62698	0.000286752	0.00345104
CNAG_02305	515.089	-1.55599	0.406062	-3.83189	0.00012716	0.00180787
CNAG_07682	538.556	-1.54621	0.400856	-3.85727	0.000114661	0.00166606
CNAG_00171	580.826	-1.54503	0.460647	-3.35405	0.000796382	0.0077381
CNAG_07548	412.016	-1.54242	0.53916	-2.86079	0.00422588	0.027075
CNAG_07938	1532.58	-1.53626	0.229129	-6.70478	2.01708e-11	2.57633e-09
CNAG_06342	352.935	-1.53268	0.350793	-4.36919	1.24711e-05	0.000272061
CNAG_01577	8042.15	-1.52892	0.511533	-2.98891	0.00279978	0.0199971
CNAG_01844	346.803	-1.52796	0.413697	-3.69342	0.000221262	0.00285509
CNAG_01440	512.968	-1.52638	0.483863	-3.15457	0.00160733	0.0130903
CNAG_00294	798.829	-1.52381	0.299567	-5.08669	3.64358e-07	1.36102e-05
CNAG_04319	106.767	-1.52165	0.547367	-2.77994	0.0054369	0.0325926
CNAG_04252	614.08	-1.52148	0.355573	-4.27895	1.87781e-05	0.000382272
CNAG_02735	509.997	-1.51982	0.536881	-2.83084	0.00464264	0.0290633
CNAG_07479	672.087	-1.51622	0.286737	-5.28783	1.23775e-07	5.44542e-06
CNAG_01008	2142.63	-1.51545	0.471478	-3.21425	0.00130786	0.011282
CNAG_00909	516.289	-1.51486	0.384272	-3.94215	8.07532e-05	0.00123931
CNAG_07599	1448.25	-1.51202	0.253252	-5.97042	2.36648e-09	1.80194e-07
CNAG_05977	4275.37	-1.5045	0.302088	-4.98033	6.3476e-07	2.15737e-05
CNAG_06512	432.356	-1.50423	0.541351	-2.77867	0.00545825	0.0326947
CNAG_06193	1573.26	-1.50379	0.530649	-2.83388	0.00459871	0.0289295
CNAG_00474	57340.1	-1.4965	0.410655	-3.64418	0.000268248	0.00328833
CNAG_02386	911.553	-1.4947	0.451527	-3.31032	0.000931877	0.00868181
CNAG_04907	360.378	-1.49443	0.552273	-2.70596	0.00681074	0.0386348
CNAG_07681	303.785	-1.48689	0.358587	-4.14652	3.37569e-05	0.000631964
CNAG_06370	1566.35	-1.48585	0.318843	-4.66012	3.16019e-06	8.54115e-05
CNAG_07627	552.464	-1.48372	0.44358	-3.34488	0.000823182	0.00794004
CNAG_02925	6248.58	-1.48195	0.286663	-5.16965	2.34539e-07	9.46577e-06
CNAG_04218	166.086	-1.47791	0.548569	-2.69413	0.00705737	0.0396083
CNAG_05370	637.521	-1.47668	0.366867	-4.02511	5.69488e-05	0.000955461
CNAG_00247	4015.48	-1.47501	0.515576	-2.86089	0.00422458	0.027075
CNAG_00934	1015.11	-1.47378	0.435357	-3.38521	0.000711237	0.00706686
CNAG_04009	3102.09	-1.47144	0.269334	-5.46325	4.67487e-08	2.41963e-06
CNAG_06599	415.458	-1.46806	0.362414	-4.05078	5.10481e-05	0.000876648
CNAG_01655	3813.37	-1.46635	0.239291	-6.12788	8.90564e-10	7.74987e-08
CNAG_05290	484.461	-1.45507	0.401777	-3.6216	0.000292792	0.00350192
CNAG_01254	181.919	-1.45226	0.334158	-4.34602	1.3863e-05	0.000295905
CNAG_01337	1076.28	-1.45199	0.296485	-4.89734	9.71443e-07	3.08232e-05
CNAG_04056	600.923	-1.45098	0.280393	-5.17479	2.28163e-07	9.26575e-06
CNAG_00928	352.796	-1.44961	0.480846	-3.01471	0.00257225	0.0187221
CNAG_03168	6021.91	-1.44808	0.276497	-5.23723	1.63003e-07	6.86606e-06
CNAG_02097	465.222	-1.44723	0.416224	-3.47703	0.000506995	0.00545502
CNAG_03018	1062.26	-1.44707	0.385045	-3.7582	0.000171142	0.00232068
CNAG_04008	282.662	-1.43638	0.476203	-3.01632	0.0025586	0.0186895
CNAG_06175	5041	-1.43619	0.299467	-4.79583	1.61999e-06	4.78682e-05
CNAG_04233	404.178	-1.43574	0.294374	-4.87727	1.07563e-06	3.36677e-05
CNAG_03487	1375.08	-1.43391	0.372065	-3.85392	0.000116243	0.0016798
CNAG_00422	478.79	-1.43357	0.433019	-3.31063	0.000930853	0.00868181
CNAG_02161	1038.02	-1.43286	0.33832	-4.23524	2.28311e-05	0.000451998
CNAG_02895	4297.59	-1.43073	0.289334	-4.94489	7.61858e-07	2.51381e-05
CNAG_04416	8498.24	-1.42948	0.499123	-2.86399	0.00418338	0.0269451
CNAG_01864	490.188	-1.42937	0.345325	-4.13921	3.4851e-05	0.000650909
CNAG_01591	432.03	-1.42905	0.330291	-4.32664	1.51401e-05	0.000318868
CNAG_04184	1157.9	-1.427	0.550216	-2.59353	0.0094996	0.0486908
CNAG_00309	1582.87	-1.42498	0.507545	-2.80759	0.00499142	0.0305937
CNAG_07879	272.759	-1.42257	0.425394	-3.34413	0.000825405	0.00794791
CNAG_05828	2624.28	-1.41959	0.453639	-3.12934	0.00175197	0.0139927
CNAG_05062	594.029	-1.41927	0.452769	-3.13466	0.00172055	0.0138325
CNAG_03903	2120.61	-1.41881	0.522416	-2.71585	0.0066105	0.0378426
CNAG_02851	917.941	-1.40858	0.304497	-4.62591	3.72958e-06	9.81215e-05
CNAG_03962	911.078	-1.40824	0.398109	-3.53732	0.000404211	0.00453817
CNAG_01316	1176.58	-1.40329	0.339806	-4.12967	3.63284e-05	0.000670593
CNAG_00797	2333.89	-1.4001	0.32898	-4.25588	2.08233e-05	0.000419592
CNAG_04228	1649.09	-1.39565	0.502314	-2.77843	0.0054622	0.0326947
CNAG_04648	818.438	-1.39294	0.456905	-3.04865	0.00229874	0.0172018
CNAG_06356	1595.47	-1.3905	0.489889	-2.8384	0.004534	0.0286833
CNAG_02686	2781.66	-1.38523	0.281261	-4.92507	8.4332e-07	2.72599e-05
CNAG_06166	3569.11	-1.38497	0.261004	-5.30633	1.11855e-07	5.09068e-06
CNAG_05227	1596.34	-1.37758	0.365067	-3.7735	0.000160971	0.00221307
CNAG_07403	540.686	-1.37608	0.438143	-3.14072	0.00168532	0.0136004
CNAG_00772	1382.75	-1.36913	0.463764	-2.9522	0.00315514	0.021975
CNAG_02117	630.007	-1.36347	0.350132	-3.89416	9.85407e-05	0.00145343
CNAG_02172	990.774	-1.36224	0.370995	-3.67184	0.000240808	0.00303656
CNAG_02822	2194.94	-1.36164	0.402017	-3.38703	0.000706547	0.00702907
CNAG_05829	1014.69	-1.36162	0.368847	-3.69157	0.000222872	0.00286049
CNAG_00780	610.517	-1.35948	0.443763	-3.06352	0.00218746	0.0165134
CNAG_03341	691.203	-1.3565	0.436556	-3.10729	0.00188812	0.0147601
CNAG_01002	544.346	-1.35217	0.439115	-3.0793	0.00207487	0.0158599
CNAG_02829	649.423	-1.35082	0.330213	-4.09076	4.29955e-05	0.000763411
CNAG_01573	915.908	-1.35034	0.515562	-2.61917	0.00881452	0.0462266
CNAG_07638	1237.62	-1.34966	0.390913	-3.45257	0.000555268	0.00588644
CNAG_07978	1542.69	-1.34943	0.29434	-4.58459	4.54875e-06	0.000115825
CNAG_06532	756.127	-1.34912	0.483353	-2.79118	0.00525165	0.031795
CNAG_01916	1054.43	-1.343	0.483537	-2.77745	0.00547869	0.0327687
CNAG_02718	1310.31	-1.34087	0.31058	-4.31731	1.57943e-05	0.000330651
CNAG_02997	574.006	-1.33998	0.456893	-2.93282	0.00335903	0.0229907
CNAG_06484	270.989	-1.33896	0.49518	-2.70399	0.00685127	0.0387537
CNAG_02494	2027.41	-1.33467	0.346854	-3.84793	0.00011912	0.00171201
CNAG_01911	685.408	-1.33369	0.463665	-2.87641	0.00402232	0.0262595
CNAG_01411	198.337	-1.33321	0.456403	-2.92113	0.00348763	0.0235854
CNAG_00070	5231.71	-1.3294	0.313585	-4.23935	2.24167e-05	0.000444907
CNAG_01707	920.692	-1.32826	0.301339	-4.40785	1.04401e-05	0.000234207
CNAG_02884	164.951	-1.32803	0.488012	-2.7213	0.00650248	0.0374768
CNAG_03989	339.918	-1.32657	0.388673	-3.41307	0.000642353	0.00654671
CNAG_05824	518.451	-1.32289	0.389398	-3.39728	0.00068059	0.00683959
CNAG_04640	30234.2	-1.32255	0.182878	-7.23188	4.76358e-13	9.4307e-11
CNAG_01895	115.693	-1.32248	0.363866	-3.63452	0.000278504	0.00338263
CNAG_07805	1612.05	-1.3224	0.307557	-4.29968	1.71043e-05	0.000351816
CNAG_03528	1368.12	-1.322	0.501714	-2.63498	0.00841428	0.0448428
CNAG_05721	2118.62	-1.31775	0.417101	-3.15931	0.00158144	0.0129911
CNAG_04079	592.184	-1.31714	0.424687	-3.10143	0.00192586	0.014996
CNAG_01263	3738.67	-1.31579	0.381782	-3.44645	0.000568011	0.00594198
CNAG_08029	222.418	-1.31438	0.457332	-2.87403	0.0040527	0.0263623
CNAG_05182	877.077	-1.31259	0.406984	-3.22516	0.00125903	0.0109443
CNAG_03420	3338.95	-1.31213	0.401051	-3.27173	0.00106893	0.00964102
CNAG_02574	612.759	-1.31119	0.466691	-2.80955	0.00496109	0.0304786
CNAG_05620	1326.89	-1.31065	0.393201	-3.33328	0.000858282	0.00817898
CNAG_01209	978.411	-1.30848	0.5063	-2.5844	0.00975474	0.049677
CNAG_04170	637.786	-1.3051	0.454125	-2.87387	0.00405471	0.0263623
CNAG_05989	586.348	-1.30502	0.502912	-2.59492	0.00946141	0.0485265
CNAG_06227	1196.65	-1.30185	0.428803	-3.03601	0.00239734	0.017726
CNAG_06096	3119.14	-1.29982	0.407806	-3.18734	0.00143588	0.0120581
CNAG_00730	48723.9	-1.29821	0.315624	-4.11315	3.90299e-05	0.000710523
CNAG_05122	727.349	-1.295	0.457011	-2.83362	0.00460237	0.0289295
CNAG_02374	470.867	-1.28413	0.331719	-3.87115	0.000108322	0.00158558
CNAG_02781	241.137	-1.28013	0.447431	-2.86107	0.00422219	0.027075
CNAG_05394	488.636	-1.27697	0.360538	-3.54184	0.000397353	0.00448878
CNAG_06583	717.161	-1.27004	0.464458	-2.73446	0.00624818	0.0363284
CNAG_07342	817.51	-1.26967	0.372199	-3.41128	0.000646596	0.00657304
CNAG_02341	914.144	-1.26828	0.369985	-3.42793	0.000608194	0.00627939
CNAG_04602	562.905	-1.26815	0.329138	-3.85293	0.000116713	0.00168351
CNAG_00718	802.13	-1.26644	0.406938	-3.11212	0.00185749	0.0146508
CNAG_00836	332.142	-1.26637	0.429107	-2.95118	0.00316565	0.0220094
CNAG_03973	1017.77	-1.266	0.312966	-4.04518	5.22837e-05	0.000888486
CNAG_06725	295.282	-1.26348	0.408692	-3.09153	0.00199129	0.0153994
CNAG_00026	1223.79	-1.26002	0.433255	-2.90825	0.00363453	0.0243599
CNAG_12024	123.825	-1.25956	0.348058	-3.61883	0.000295934	0.00351877
CNAG_02763	1159.78	-1.25401	0.306455	-4.09198	4.277e-05	0.000761114
CNAG_01438	793.596	-1.2529	0.412301	-3.0388	0.00237519	0.0176274
CNAG_01975	865.015	-1.25125	0.425036	-2.94388	0.0032413	0.0223978
CNAG_05808	620.928	-1.2501	0.344762	-3.62598	0.000287872	0.00345927
CNAG_07863	5198.35	-1.24676	0.40917	-3.04703	0.00231112	0.0172495
CNAG_04441	11057.2	-1.24434	0.283281	-4.39261	1.11999e-05	0.000249836
CNAG_06086	274.761	-1.24399	0.367252	-3.38729	0.000705866	0.00702907
CNAG_03856	15145	-1.24377	0.301317	-4.12777	3.66306e-05	0.000673959
CNAG_03743	263.044	-1.24018	0.359387	-3.45081	0.000558904	0.00590916
CNAG_01173	1175.03	-1.23802	0.287976	-4.29902	1.71557e-05	0.000351959
CNAG_02505	25535.3	-1.2376	0.331569	-3.73256	0.000189545	0.00251846
CNAG_02540	223.247	-1.23716	0.348826	-3.54663	0.000390185	0.00442676
CNAG_05475	1924.14	-1.23529	0.346776	-3.56222	0.000367733	0.0042204
CNAG_03323	1079.58	-1.23366	0.394185	-3.12965	0.00175015	0.0139927
CNAG_00104	5439.82	-1.22965	0.330068	-3.72544	0.000194973	0.00257761
CNAG_04329	636.508	-1.22771	0.321903	-3.81392	0.000136782	0.00192736
CNAG_07636	717.562	-1.22455	0.264115	-4.63643	3.54483e-06	9.48361e-05
CNAG_03955	520.446	-1.22105	0.448858	-2.72034	0.00652145	0.0375062
CNAG_03767	1632.07	-1.22069	0.375697	-3.24914	0.00115753	0.0102305
CNAG_07324	1931.65	-1.21794	0.356327	-3.41803	0.000630762	0.0064535
CNAG_00426	1363.09	-1.21179	0.261951	-4.62602	3.72751e-06	9.81215e-05
CNAG_06421	751.185	-1.21168	0.303766	-3.98887	6.63883e-05	0.00107731
CNAG_00776	12241.3	-1.20909	0.288835	-4.1861	2.83789e-05	0.000545467
CNAG_05425	2562.12	-1.20803	0.258762	-4.66852	3.03381e-06	8.22765e-05
CNAG_06607	1042.63	-1.20399	0.351984	-3.42059	0.000624861	0.00640968
CNAG_04919	453.785	-1.20273	0.365446	-3.29112	0.000997888	0.00917802
CNAG_06573	1605.71	-1.20254	0.347032	-3.46521	0.000529814	0.00566208
CNAG_01293	834.579	-1.20236	0.395116	-3.04307	0.00234181	0.0174293
CNAG_07605	477.182	-1.19801	0.40763	-2.93897	0.00329307	0.0226764
CNAG_00493	882.194	-1.19776	0.29692	-4.03395	5.48465e-05	0.000928055
CNAG_00622	942.733	-1.19469	0.368375	-3.24312	0.00118228	0.0103797
CNAG_06928	714.58	-1.19343	0.401761	-2.9705	0.00297318	0.0210033
CNAG_06681	696.04	-1.18947	0.364968	-3.25911	0.00111764	0.00994031
CNAG_06542	915.862	-1.18296	0.27218	-4.34624	1.38491e-05	0.000295905
CNAG_00687	422.607	-1.18264	0.383679	-3.08236	0.00205366	0.0157739
CNAG_06797	1107.47	-1.17949	0.321819	-3.66507	0.000247267	0.00308363
CNAG_06248	2901.24	-1.17641	0.306965	-3.8324	0.000126897	0.00180737
CNAG_06893	1151.33	-1.17629	0.275066	-4.27639	1.89948e-05	0.000385692
CNAG_02073	1056.01	-1.17614	0.410798	-2.86306	0.00419565	0.0269686
CNAG_00592	336.549	-1.17604	0.401495	-2.92916	0.00339884	0.023163
CNAG_01021	730.128	-1.1756	0.359916	-3.26631	0.00108959	0.00976068
CNAG_05880	144.306	-1.17325	0.376042	-3.11999	0.00180859	0.0143366
CNAG_04205	478.483	-1.17209	0.389455	-3.00956	0.0026163	0.0189383
CNAG_00105	298.13	-1.16778	0.389858	-2.99541	0.00274075	0.0196594
CNAG_05877	271.1	-1.16634	0.421039	-2.77016	0.00560295	0.0333357
CNAG_02654	720.702	-1.16378	0.396999	-2.93145	0.00337387	0.0230325
CNAG_06679	550.529	-1.16284	0.413633	-2.81128	0.00493453	0.0303389
CNAG_05896	378.604	-1.16163	0.368227	-3.15466	0.00160685	0.0130903
CNAG_00403	296.603	-1.16157	0.411107	-2.82546	0.00472134	0.0294996
CNAG_02180	1596.98	-1.15981	0.266091	-4.35868	1.30849e-05	0.000283113
CNAG_03017	821.668	-1.15716	0.260407	-4.44367	8.84386e-06	0.000202999
CNAG_03527	2469.66	-1.15604	0.347495	-3.32679	0.000878519	0.00832176
CNAG_05302	726.099	-1.15052	0.26472	-4.34617	1.38538e-05	0.000295905
CNAG_04321	1326.96	-1.14836	0.40907	-2.80724	0.00499686	0.0306034
CNAG_01941	1011.4	-1.14791	0.379206	-3.02714	0.00246877	0.0181356
CNAG_03149	388.715	-1.14529	0.378458	-3.02619	0.00247654	0.0181422
CNAG_07483	755.352	-1.14468	0.3444	-3.32369	0.000888341	0.00837473
CNAG_01603	4266.97	-1.14413	0.219752	-5.20649	1.9245e-07	7.9791e-06
CNAG_04954	2311.72	-1.14357	0.367738	-3.10975	0.00187246	0.0146958
CNAG_02418	3230.57	-1.14298	0.311399	-3.67048	0.0002421	0.00304402
CNAG_06584	939.307	-1.13754	0.428766	-2.65305	0.00797688	0.0432072
CNAG_01035	4354.53	-1.13303	0.381046	-2.97348	0.00294441	0.0208372
CNAG_07964	909.018	-1.13213	0.388792	-2.91192	0.00359215	0.0241274
CNAG_06661	457.646	-1.12547	0.40176	-2.80136	0.00508881	0.0310704
CNAG_01421	2979.81	-1.12325	0.266868	-4.20901	2.56496e-05	0.000495412
CNAG_00415	330.947	-1.12193	0.414169	-2.70888	0.00675111	0.0383791
CNAG_05009	1090.9	-1.12188	0.308523	-3.6363	0.000276585	0.00336448
CNAG_06837	765.802	-1.12107	0.256844	-4.36478	1.27252e-05	0.000276843
CNAG_01730	485.728	-1.11802	0.424306	-2.63493	0.00841542	0.0448428
CNAG_05116	562.582	-1.11518	0.332126	-3.3577	0.000785939	0.00765541
CNAG_01248	1063.13	-1.11469	0.219944	-5.06807	4.01865e-07	1.48017e-05
CNAG_01926	426.71	-1.114	0.407814	-2.73162	0.0063023	0.0365504
CNAG_01063	1425.66	-1.11353	0.262251	-4.24605	2.17568e-05	0.000434479
CNAG_06197	1246.84	-1.11217	0.422247	-2.63392	0.00844053	0.0448594
CNAG_01130	1619.39	-1.11153	0.343099	-3.23967	0.00119667	0.0104944
CNAG_02322	487.583	-1.10685	0.334398	-3.30997	0.00093305	0.00868252
CNAG_04825	756.759	-1.10479	0.29822	-3.7046	0.000211722	0.00276215
CNAG_05024	290.623	-1.10429	0.4005	-2.75729	0.0058283	0.0342645
CNAG_04368	364.705	-1.10342	0.415779	-2.65386	0.00795758	0.0431322
CNAG_01249	537.306	-1.10341	0.406379	-2.71521	0.00662329	0.0378426
CNAG_04305	567.833	-1.10298	0.324764	-3.39624	0.000683184	0.00685695
CNAG_03394	544.559	-1.10024	0.344382	-3.19483	0.00139915	0.0118756
CNAG_06690	1083.5	-1.09687	0.34544	-3.1753	0.00149683	0.0124641
CNAG_02296	2544.9	-1.09555	0.37472	-2.92364	0.00345959	0.0234359
CNAG_00635	1135.71	-1.09325	0.327278	-3.34043	0.000836497	0.00801963
CNAG_04618	283.284	-1.08906	0.418671	-2.60124	0.00928872	0.0479826
CNAG_02466	558.27	-1.08901	0.406176	-2.68113	0.00733741	0.0407468
CNAG_00313	607.912	-1.08831	0.388834	-2.79892	0.00512745	0.0312581
CNAG_05102	568.819	-1.0853	0.357785	-3.03339	0.00241823	0.0178305
CNAG_06675	840.005	-1.08479	0.404133	-2.68423	0.00726976	0.0405132
CNAG_05117	1784.81	-1.0801	0.275476	-3.92084	8.82423e-05	0.0013285
CNAG_03279	614.672	-1.08009	0.337299	-3.20217	0.00136398	0.0116772
CNAG_05797	1731.53	-1.07839	0.312067	-3.45563	0.000549009	0.00583571
CNAG_06919	3264.17	-1.07804	0.285441	-3.77675	0.000158889	0.00219128
CNAG_06603	1007.71	-1.0771	0.304421	-3.53818	0.000402898	0.00453817
CNAG_01149	875.16	-1.07589	0.372818	-2.88584	0.00390375	0.0256759
CNAG_00520	2212.88	-1.0754	0.304528	-3.53138	0.000413404	0.00461742
CNAG_02074	1426.54	-1.07424	0.34987	-3.0704	0.0021377	0.0161995
CNAG_00472	646.46	-1.06596	0.403766	-2.64005	0.00828941	0.044444
CNAG_03247	1697.61	-1.06527	0.380488	-2.79976	0.00511406	0.0312005
CNAG_05663	3937.71	-1.06145	0.312957	-3.39168	0.000694654	0.00693691
CNAG_05552	1899.29	-1.06111	0.358709	-2.95815	0.00309492	0.0216891
CNAG_07675	1195.41	-1.05992	0.289048	-3.66691	0.000245496	0.00307122
CNAG_00661	728.12	-1.0552	0.368899	-2.8604	0.00423113	0.0270868
CNAG_06136	653.878	-1.05513	0.306943	-3.43754	0.000587019	0.00610052
CNAG_06282	2514.52	-1.0541	0.293674	-3.58935	0.000331507	0.00383802
CNAG_03843	844.829	-1.054	0.388674	-2.71179	0.00669205	0.0380706
CNAG_03290	1380.9	-1.05075	0.283266	-3.70941	0.000207739	0.00271915
CNAG_00547	3055.28	-1.04957	0.348553	-3.01123	0.0026019	0.0188655
CNAG_01815	1508.67	-1.04811	0.257675	-4.06758	4.75037e-05	0.000828594
CNAG_06635	866.981	-1.04625	0.349048	-2.99744	0.00272259	0.0195646
CNAG_04906	2341.6	-1.04207	0.349755	-2.97943	0.00288782	0.0205284
CNAG_05990	893.589	-1.04015	0.347106	-2.99665	0.00272964	0.0195975
CNAG_03613	194.211	-1.03924	0.32777	-3.17063	0.00152109	0.0125839
CNAG_03870	1040.35	-1.03787	0.259853	-3.99408	6.49461e-05	0.00106043
CNAG_01251	3956.65	-1.02953	0.267017	-3.85568	0.000115408	0.00167383
CNAG_03119	182.84	-1.02904	0.39781	-2.58677	0.00968812	0.0494013
CNAG_01871	483.675	-1.02852	0.357374	-2.878	0.00400201	0.0261917
CNAG_01580	2048.74	-1.02722	0.226611	-4.53296	5.81623e-06	0.000140852
CNAG_07924	1058.56	-1.02666	0.333862	-3.0751	0.00210429	0.016023
CNAG_03701	1956.34	-1.02537	0.322222	-3.18219	0.00146167	0.0122208
CNAG_01232	7803.91	-1.0234	0.287879	-3.55498	0.000378014	0.00432028
CNAG_06691	994.743	-1.02323	0.38489	-2.65851	0.00784862	0.0427464
CNAG_05294	2723.93	-1.01931	0.323395	-3.15191	0.00162207	0.013149
CNAG_01763	195.431	-1.01869	0.381766	-2.66835	0.00762238	0.0418597
CNAG_02947	800.329	-1.01678	0.323421	-3.14384	0.00166749	0.0134743
CNAG_06624	2973.03	-1.01634	0.247622	-4.10441	4.05343e-05	0.000731187
CNAG_01082	1400.33	-1.01473	0.284732	-3.56379	0.000365541	0.00420744
CNAG_00405	1121.25	-1.01434	0.254786	-3.98117	6.85783e-05	0.00109369
CNAG_07514	1209.68	-1.01271	0.353618	-2.86386	0.00418518	0.0269451
CNAG_03702	293.401	-1.01213	0.311151	-3.25287	0.00114245	0.0101311
CNAG_01565	2119.67	-1.01095	0.269901	-3.74564	0.000179935	0.00241212
CNAG_03063	1475.09	-1.0077	0.317691	-3.17194	0.00151425	0.0125432
CNAG_02726	1867.65	-1.00748	0.277957	-3.62461	0.000289403	0.00346714
CNAG_07825	824.186	-1.00288	0.320966	-3.12458	0.00178061	0.0141637
CNAG_06899	3695.99	-1.00263	0.217509	-4.60961	4.03426e-06	0.000104063
CNAG_03818	981.631	-1.00087	0.364499	-2.74588	0.00603491	0.0352437
CNAG_01877	2580.35	-1.00001	0.355389	-2.81386	0.004895	0.0301427
CNAG_02865	810.647	1.00249	0.326843	3.06719	0.0021608	0.0163433
CNAG_12107	302.239	1.00524	0.384039	2.61756	0.00885612	0.0463527
CNAG_04963	17908	1.00885	0.313491	3.2181	0.00129042	0.0111506
CNAG_08003	246.926	1.0091	0.372983	2.70547	0.00682068	0.0386417
CNAG_04193	1096.44	1.00995	0.376504	2.68244	0.00730881	0.040645
CNAG_02500	2958.96	1.01033	0.260747	3.87475	0.000106736	0.00156526
CNAG_05872	8909.99	1.01239	0.250115	4.04767	5.17293e-05	0.000882854
CNAG_02258	1297.83	1.01381	0.310109	3.26921	0.00107849	0.00969417
CNAG_07304	656.564	1.01382	0.286927	3.53339	0.000410268	0.00459535
CNAG_07466	9661.92	1.01654	0.380136	2.67415	0.00749184	0.0413637
CNAG_02953	1543.58	1.01696	0.296371	3.43138	0.000600527	0.00621881
CNAG_02194	870.565	1.01703	0.354703	2.86727	0.00414028	0.0267686
CNAG_03876	5233.71	1.0173	0.26067	3.90264	9.51479e-05	0.001411
CNAG_00357	236.331	1.0234	0.296902	3.44694	0.000566975	0.00594198
CNAG_02211	1873.27	1.02355	0.320263	3.19597	0.00139364	0.0118468
CNAG_01193	819.15	1.02357	0.307388	3.3299	0.000868758	0.00825893
CNAG_02801	2323.04	1.02483	0.297293	3.44719	0.000566452	0.00594198
CNAG_06801	615.984	1.02847	0.390699	2.63239	0.00847874	0.0450009
CNAG_04186	1260.47	1.02892	0.296486	3.47037	0.000519739	0.00557698
CNAG_03395	1409.08	1.02942	0.19019	5.41256	6.21302e-08	3.13382e-06
CNAG_04366	344.448	1.03492	0.27259	3.7966	0.000146694	0.00204519
CNAG_02262	1784.75	1.03739	0.378438	2.74124	0.00612078	0.0356925
CNAG_01364	686.192	1.03869	0.324209	3.20377	0.0013564	0.0116248
CNAG_00292	1510.47	1.0411	0.384858	2.70515	0.00682728	0.0386456
CNAG_00888	1117.13	1.04272	0.353494	2.94976	0.00318021	0.0220913
CNAG_07576	252.715	1.0467	0.4045	2.58763	0.00966374	0.0493087
CNAG_01418	2691.15	1.04853	0.276717	3.78918	0.000151147	0.00209621
CNAG_01492	2951.49	1.05031	0.349465	3.00549	0.00265149	0.019158
CNAG_02436	461.598	1.05039	0.371912	2.8243	0.00473845	0.029523
CNAG_07310	457.078	1.05155	0.263103	3.99671	6.42277e-05	0.00105304
CNAG_02435	4217.23	1.05549	0.31332	3.36874	0.000755131	0.00740084
CNAG_03473	239.386	1.05854	0.26477	3.99797	6.38881e-05	0.0010524
CNAG_06746	4796.9	1.05872	0.22511	4.7031	2.56238e-06	7.22116e-05
CNAG_03589	895.371	1.06722	0.251575	4.24214	2.21396e-05	0.000440511
CNAG_00715	281.285	1.06734	0.385122	2.77143	0.00558114	0.0332309
CNAG_07446	1507.6	1.07732	0.308419	3.49304	0.00047756	0.00520909
CNAG_01781	1203.47	1.0783	0.229128	4.7061	2.52497e-06	7.14115e-05
CNAG_10501	2227.68	1.08413	0.393724	2.75353	0.00589572	0.0345838
CNAG_07998	626.641	1.08901	0.40312	2.70144	0.00690398	0.0389962
CNAG_12200	269.83	1.08937	0.360648	3.02059	0.00252279	0.0184639
CNAG_01920	20019.6	1.09018	0.396307	2.75085	0.00594406	0.0348158
CNAG_10502	82441.7	1.09123	0.38931	2.80299	0.00506319	0.0309378
CNAG_03789	823.443	1.09386	0.421069	2.59782	0.00938165	0.0482737
CNAG_03558	644.192	1.09463	0.371319	2.94794	0.00319901	0.0221636
CNAG_00532	633.251	1.09561	0.252625	4.33693	1.4449e-05	0.00030676
CNAG_00678	1068.56	1.09667	0.277001	3.95906	7.52456e-05	0.00117761
CNAG_12798	762.165	1.09674	0.35563	3.08393	0.00204283	0.015721
CNAG_03769	3927.8	1.09726	0.325483	3.37117	0.000748484	0.00734597
CNAG_06646	5585.56	1.10008	0.375875	2.9267	0.00342576	0.0233063
CNAG_05712	1183.98	1.10446	0.277814	3.97554	7.02187e-05	0.00111212
CNAG_06274	2921.38	1.10569	0.280207	3.94598	7.9473e-05	0.00122623
CNAG_03494	392.022	1.10602	0.33611	3.29065	0.00099955	0.00917998
CNAG_00879	8031.81	1.10928	0.359621	3.08459	0.00203831	0.015717
CNAG_07972	1354.5	1.11008	0.207543	5.3487	8.85894e-08	4.25175e-06
CNAG_07584	91.7272	1.11118	0.430081	2.58365	0.00977624	0.0497225
CNAG_06010	2931.2	1.11129	0.306967	3.62024	0.00029433	0.00351024
CNAG_03162	1783.14	1.11267	0.331937	3.35205	0.000802159	0.00777515
CNAG_03234	264.747	1.11767	0.422216	2.64716	0.00811709	0.0437571
CNAG_03847	4424.63	1.12136	0.369932	3.03125	0.00243541	0.0179405
CNAG_05937	2571.92	1.12302	0.413588	2.71532	0.0066212	0.0378426
CNAG_04029	224.322	1.12478	0.377777	2.97736	0.00290744	0.0206308
CNAG_00680	966.183	1.12485	0.413535	2.72008	0.00652653	0.0375062
CNAG_02013	559.739	1.12555	0.41445	2.71576	0.00661242	0.0378426
CNAG_03597	428.444	1.1264	0.394267	2.85695	0.00427736	0.0273165
CNAG_00907	398.844	1.12719	0.337086	3.34393	0.000826004	0.00794791
CNAG_04767	440.869	1.12956	0.339599	3.32615	0.000880531	0.00833085
CNAG_07511	723.072	1.12986	0.299189	3.7764	0.000159109	0.00219128
CNAG_01265	310.506	1.13037	0.324887	3.47928	0.000502755	0.00542414
CNAG_06968	270.098	1.13588	0.439993	2.58158	0.00983479	0.0499241
CNAG_01697	419.518	1.13628	0.432812	2.62533	0.00865641	0.0457001
CNAG_01420	557.367	1.1367	0.319726	3.55524	0.00037764	0.00432028
CNAG_01359	1203.21	1.13775	0.403819	2.81747	0.00484036	0.0299244
CNAG_03003	376.749	1.13851	0.386343	2.9469	0.00320981	0.0222189
CNAG_00011	1105.24	1.13981	0.411854	2.76751	0.00564862	0.0335067
CNAG_05839	1840.78	1.14329	0.287428	3.97765	6.96006e-05	0.00110676
CNAG_12728	122.777	1.14374	0.441972	2.58781	0.00965876	0.0493087
CNAG_01396	406.023	1.14626	0.378703	3.02682	0.00247145	0.0181385
CNAG_00050	404.315	1.14733	0.354941	3.23246	0.0012273	0.0107155
CNAG_03892	2092.92	1.14874	0.443029	2.59293	0.00951628	0.0487132
CNAG_07559	3196.85	1.14925	0.192808	5.96057	2.51362e-09	1.87786e-07
CNAG_06285	1047.57	1.1496	0.344014	3.34172	0.000832598	0.00799193
CNAG_07791	139.35	1.14997	0.400564	2.87088	0.00409328	0.0265694
CNAG_00157	678.857	1.15606	0.359768	3.21336	0.00131194	0.0113049
CNAG_00137	7181.6	1.15806	0.417593	2.77317	0.00555124	0.0331525
CNAG_02969	1033.82	1.15979	0.415108	2.79396	0.00520676	0.0316156
CNAG_03004	2960.98	1.16112	0.314804	3.68838	0.000225685	0.00289025
CNAG_01166	339.978	1.16124	0.432261	2.68644	0.00722188	0.0403031
CNAG_06383	212.571	1.16157	0.41985	2.76663	0.00566387	0.0335469
CNAG_04781	271.196	1.16347	0.420458	2.76715	0.00565481	0.0335183
CNAG_07768	208.767	1.16562	0.364932	3.19406	0.00140287	0.0118944
CNAG_00637	1534.87	1.16568	0.420448	2.77249	0.005563	0.0331728
CNAG_02133	2631.59	1.16677	0.376814	3.09641	0.00195878	0.0151777
CNAG_00806	1422.99	1.16706	0.229527	5.08462	3.68371e-07	1.36954e-05
CNAG_12203	241.975	1.16764	0.407049	2.86853	0.0041238	0.0267168
CNAG_05930	1282.31	1.16969	0.343858	3.40165	0.000669802	0.00676552
CNAG_05430	16126.2	1.1704	0.428557	2.73102	0.00631392	0.0365504
CNAG_03456	470.945	1.17097	0.40174	2.91474	0.00355982	0.0239713
CNAG_04611	3774.1	1.17514	0.258161	4.55197	5.31458e-06	0.000131932
CNAG_06229	404.893	1.17828	0.291151	4.04697	5.18839e-05	0.000883589
CNAG_01186	1162.68	1.18032	0.222318	5.30915	1.10138e-07	5.04154e-06
CNAG_13050	113.481	1.18204	0.445239	2.65483	0.0079348	0.0430972
CNAG_05193	3187.64	1.18319	0.221475	5.3423	9.1774e-08	4.32219e-06
CNAG_03327	117.845	1.18463	0.456108	2.59725	0.00939741	0.0483234
CNAG_06565	442.37	1.18561	0.365275	3.24578	0.00117127	0.0103174
CNAG_03463	2045.94	1.1872	0.362493	3.27511	0.00105621	0.00956786
CNAG_00697	1272.48	1.18749	0.34384	3.4536	0.000553161	0.00587196
CNAG_04816	1663.42	1.19	0.323576	3.67766	0.000235381	0.00299163
CNAG_04236	542.955	1.19474	0.346961	3.44344	0.00057436	0.00599256
CNAG_00263	517.993	1.19775	0.290011	4.13002	3.62724e-05	0.000670593
CNAG_03383	164.671	1.19863	0.444801	2.69475	0.00704423	0.0396083
CNAG_00638	3524.77	1.19945	0.445608	2.69171	0.00710866	0.0398397
CNAG_06026	1420.52	1.20014	0.439448	2.73101	0.00631404	0.0365504
CNAG_01979	765.297	1.20083	0.442424	2.7142	0.00664355	0.037931
CNAG_05886	1344.38	1.20111	0.278503	4.31273	1.61251e-05	0.000334145
CNAG_00121	2424.36	1.20165	0.346978	3.4632	0.000533783	0.00568913
CNAG_00975	230.024	1.20376	0.356801	3.37375	0.000741526	0.00732188
CNAG_03865	4427.89	1.20701	0.41383	2.91669	0.00353768	0.0238831
CNAG_02348	616.954	1.20807	0.333918	3.61787	0.000297039	0.00352004
CNAG_05435	522.211	1.20862	0.347259	3.48047	0.000500539	0.00541498
CNAG_04017	844.451	1.20903	0.453141	2.6681	0.00762812	0.0418621
CNAG_03363	356.067	1.20932	0.402741	3.00272	0.00267582	0.0193162
CNAG_05842	922.818	1.21011	0.329113	3.67689	0.000236097	0.00299163
CNAG_05676	538.122	1.21205	0.360165	3.36526	0.000764724	0.00747636
CNAG_07692	1338.84	1.21393	0.311214	3.90063	9.5941e-05	0.00142011
CNAG_03676	248.735	1.21476	0.403034	3.01405	0.00257789	0.0187355
CNAG_05724	376.317	1.21764	0.432702	2.81405	0.00489222	0.0301427
CNAG_02797	1060.68	1.21901	0.370896	3.28668	0.00101377	0.00928098
CNAG_12898	1357.33	1.22174	0.381325	3.20392	0.00135568	0.0116248
CNAG_05074	1701.78	1.22443	0.413291	2.96264	0.00305012	0.0214892
CNAG_12963	448.1	1.22693	0.337842	3.63166	0.000281605	0.00340983
CNAG_05267	566.757	1.22846	0.376241	3.26509	0.0010943	0.00979184
CNAG_05158	1337.28	1.22864	0.471001	2.60858	0.00909191	0.0473677
CNAG_06589	594.981	1.22972	0.417126	2.94809	0.00319746	0.0221636
CNAG_01691	1794.25	1.23111	0.282365	4.36	1.30061e-05	0.000282178
CNAG_06150	7935.02	1.23171	0.397349	3.09981	0.00193645	0.0150488
CNAG_01788	666.986	1.23189	0.308296	3.9958	6.44767e-05	0.00105494
CNAG_01704	5242.46	1.23237	0.408602	3.01608	0.00256069	0.0186895
CNAG_06525	344.186	1.23279	0.299458	4.11675	3.84257e-05	0.000701136
CNAG_13186	569.109	1.23322	0.284504	4.33461	1.46017e-05	0.000309173
CNAG_03344	72.7894	1.23328	0.42206	2.92204	0.00347747	0.0235368
CNAG_00584	3038.5	1.23417	0.261135	4.72617	2.28798e-06	6.6126e-05
CNAG_00486	732.891	1.23454	0.435715	2.83335	0.00460622	0.0289295
CNAG_12333	270.985	1.23624	0.339425	3.64217	0.000270349	0.00330895
CNAG_06866	902.538	1.24091	0.28067	4.42122	9.81447e-06	0.000223251
CNAG_06454	446.127	1.24092	0.387775	3.20011	0.00137373	0.0117353
CNAG_06967	2168.97	1.24225	0.423452	2.93362	0.00335038	0.0229711
CNAG_05500	472.954	1.24467	0.408928	3.04374	0.00233657	0.0174067
CNAG_12823	455.937	1.24765	0.402759	3.09776	0.00194988	0.0151383
CNAG_01761	8428.2	1.24781	0.298706	4.1774	2.94859e-05	0.000558611
CNAG_06436	96.4138	1.2496	0.476591	2.62196	0.00874247	0.0459705
CNAG_01307	1599.71	1.25024	0.399539	3.1292	0.00175284	0.0139927
CNAG_06052	597.629	1.25066	0.291622	4.28862	1.79789e-05	0.000366946
CNAG_07948	67.46	1.25295	0.39694	3.15653	0.00159659	0.0130478
CNAG_02044	984.58	1.25524	0.423107	2.96671	0.00301009	0.0212261
CNAG_03730	426.985	1.25576	0.423135	2.96776	0.00299979	0.0211723
CNAG_12929	3833.51	1.25609	0.315885	3.97642	6.99603e-05	0.00111025
CNAG_02543	820.651	1.25632	0.437755	2.86992	0.00410571	0.0266283
CNAG_01571	857.702	1.25806	0.394275	3.19081	0.00141873	0.0119593
CNAG_00001	106.017	1.25877	0.454525	2.76941	0.00561578	0.0333368
CNAG_02993	796.788	1.25963	0.411242	3.06298	0.00219143	0.0165275
CNAG_01682	2170.34	1.25984	0.383511	3.28502	0.00101975	0.00930347
CNAG_07703	405.985	1.26092	0.402934	3.12935	0.00175192	0.0139927
CNAG_07401	944.086	1.26181	0.239638	5.26547	1.39832e-07	6.05096e-06
CNAG_05888	2998.52	1.26196	0.370413	3.4069	0.000657058	0.00665376
CNAG_13120	770.579	1.2622	0.392844	3.21297	0.00131371	0.0113079
CNAG_06382	1178.05	1.26411	0.335474	3.76812	0.000164479	0.00224571
CNAG_05522	3262.75	1.26448	0.396064	3.19262	0.00140987	0.0119211
CNAG_04922	1553.82	1.26556	0.339364	3.72922	0.000192073	0.00254353
CNAG_00287	1051.19	1.26658	0.314365	4.02901	5.60115e-05	0.000943735
CNAG_00488	578.19	1.26821	0.407804	3.10984	0.00187187	0.0146958
CNAG_04589	1914.5	1.27299	0.346927	3.66934	0.000243179	0.00305188
CNAG_02667	398.045	1.27335	0.48474	2.62687	0.00861748	0.0456162
CNAG_01986	577.758	1.27631	0.355071	3.59452	0.000324985	0.0037958
CNAG_00130	10786.9	1.2764	0.47734	2.67399	0.00749551	0.0413637
CNAG_04587	5671.03	1.27964	0.331937	3.85506	0.0001157	0.00167501
CNAG_01602	1450.08	1.28022	0.377078	3.3951	0.000686035	0.00687685
CNAG_00605	5269.36	1.28044	0.379153	3.37712	0.000732483	0.00725067
CNAG_00684	425.228	1.28348	0.344627	3.72427	0.000195878	0.00258096
CNAG_01416	275.633	1.28738	0.46616	2.76168	0.00575052	0.0339023
CNAG_03738	1348.37	1.28751	0.32769	3.92904	8.5285e-05	0.0012963
CNAG_06956	2803.03	1.28991	0.310589	4.15312	3.27966e-05	0.000616015
CNAG_01735	3534.22	1.29	0.322728	3.99718	6.41016e-05	0.00105304
CNAG_05875	450.359	1.29013	0.33833	3.81323	0.000137164	0.0019293
CNAG_12176	86.5418	1.29344	0.496924	2.6029	0.00924395	0.0478348
CNAG_01060	2092.1	1.2954	0.317992	4.0737	4.62729e-05	0.00081485
CNAG_01800	356.767	1.29783	0.338529	3.83372	0.000126221	0.00180099
CNAG_03154	1542.34	1.30022	0.467033	2.78399	0.00536945	0.0323105
CNAG_03385	3616.59	1.30179	0.401157	3.2451	0.00117411	0.0103309
CNAG_03785	1743.86	1.30255	0.428773	3.03786	0.00238265	0.0176339
CNAG_02398	1116.66	1.30604	0.481326	2.71342	0.00665936	0.0379939
CNAG_04291	1473.9	1.30842	0.345364	3.78854	0.000151534	0.00209789
CNAG_04210	3982.1	1.30949	0.41455	3.15882	0.00158412	0.0129996
CNAG_01681	6087.78	1.31138	0.283612	4.62385	3.76688e-06	9.87746e-05
CNAG_13099	489.434	1.31199	0.411306	3.18981	0.00142365	0.0119807
CNAG_06622	1788.77	1.31267	0.328054	4.00139	6.2971e-05	0.00104542
CNAG_12840	213.862	1.3172	0.419421	3.14051	0.00168653	0.0136004
CNAG_06190	1092.15	1.31934	0.472061	2.79486	0.00519229	0.0315804
CNAG_05846	428.263	1.31992	0.363911	3.62703	0.000286698	0.00345104
CNAG_02314	195.424	1.32022	0.324238	4.07175	4.66616e-05	0.000817508
CNAG_06808	248.758	1.32035	0.506981	2.60434	0.00920517	0.0477379
CNAG_05870	453.569	1.32122	0.48413	2.72906	0.00635158	0.0366872
CNAG_03016	2118.82	1.32135	0.299038	4.41867	9.93087e-06	0.000224693
CNAG_05426	160.961	1.32171	0.511561	2.58368	0.00977536	0.0497225
CNAG_00301	6207.63	1.322	0.446461	2.96108	0.00306566	0.0215603
CNAG_07253	158.851	1.32759	0.339187	3.91405	9.07626e-05	0.00135869
CNAG_07481	1454.66	1.32845	0.276112	4.81126	1.4998e-06	4.48185e-05
CNAG_01185	2153.27	1.32963	0.428617	3.10215	0.00192124	0.0149894
CNAG_01154	306.57	1.3306	0.494526	2.69066	0.00713099	0.0398801
CNAG_03824	8112.55	1.33139	0.401291	3.31776	0.000907418	0.00852413
CNAG_00100	2870.53	1.33392	0.240859	5.53816	3.05664e-08	1.73063e-06
CNAG_12064	417.595	1.33562	0.503171	2.65441	0.00794466	0.0431061
CNAG_05889	3211.73	1.33599	0.260029	5.13787	2.77865e-07	1.07863e-05
CNAG_12426	172.121	1.33995	0.357747	3.74552	0.000180018	0.00241212
CNAG_03137	2049.8	1.34171	0.401822	3.33906	0.000840624	0.00804835
CNAG_03069	616.966	1.34239	0.460065	2.91782	0.00352482	0.0238166
CNAG_05162	166.854	1.3433	0.472814	2.84109	0.00449601	0.0285059
CNAG_04735	89427.3	1.34337	0.239047	5.61969	1.91301e-08	1.13053e-06
CNAG_03909	1045.47	1.34338	0.465204	2.88772	0.00388047	0.0255865
CNAG_00766	779.441	1.35296	0.256577	5.27312	1.34124e-07	5.83588e-06
CNAG_03686	353.051	1.3552	0.507024	2.67284	0.00752121	0.0414478
CNAG_07348	836.686	1.35536	0.411138	3.29661	0.000978598	0.00903208
CNAG_06391	65.5149	1.3556	0.472803	2.86715	0.00414188	0.0267686
CNAG_04402	735.385	1.35658	0.444008	3.05531	0.00224827	0.0169079
CNAG_06526	1403.64	1.35977	0.264741	5.13622	2.80325e-07	1.08287e-05
CNAG_02875	252.721	1.36246	0.389561	3.49742	0.000469777	0.00515973
CNAG_04389	266.37	1.36473	0.444143	3.07272	0.00212119	0.0161206
CNAG_12772	719.762	1.36793	0.343619	3.98095	6.86404e-05	0.00109369
CNAG_00172	181.587	1.36863	0.501089	2.73131	0.0063084	0.0365504
CNAG_01553	1431.18	1.37063	0.483453	2.83509	0.00458125	0.028901
CNAG_13062	123.602	1.37087	0.43206	3.17287	0.00150942	0.0125268
CNAG_12009	210.15	1.37097	0.511757	2.67894	0.00738553	0.0409279
CNAG_00873	6230.68	1.37099	0.341659	4.01275	6.00155e-05	0.00100055
CNAG_03813	933.114	1.37169	0.509135	2.69415	0.00705683	0.0396083
CNAG_06259	198.916	1.37196	0.468901	2.92592	0.00343443	0.0233319
CNAG_00362	629.747	1.37287	0.32899	4.17299	3.00623e-05	0.000568171
CNAG_06213	2784.62	1.37563	0.26015	5.28785	1.23763e-07	5.44542e-06
CNAG_07522	1453.7	1.37942	0.402825	3.42436	0.000616251	0.00633779
CNAG_06230	1598.76	1.3806	0.30541	4.52046	6.17052e-06	0.000148524
CNAG_04206	1804.75	1.38273	0.303203	4.56042	5.10516e-06	0.000127936
CNAG_05379	699.399	1.38616	0.402173	3.44669	0.0005675	0.00594198
CNAG_07695	8749.45	1.38651	0.321529	4.31224	1.61608e-05	0.000334145
CNAG_02859	228.358	1.38777	0.453931	3.05723	0.0022339	0.0168318
CNAG_00132	295.544	1.3887	0.452733	3.06738	0.00215946	0.0163433
CNAG_06747	3898.86	1.38875	0.229919	6.04016	1.53957e-09	1.29701e-07
CNAG_02422	924.062	1.38956	0.349643	3.97423	7.06086e-05	0.00111384
CNAG_00251	44.7458	1.39177	0.489751	2.84178	0.00448618	0.0284892
CNAG_06381	1889.05	1.39417	0.452118	3.08365	0.00204478	0.015721
CNAG_12217	3070.74	1.39457	0.439874	3.17039	0.00152234	0.0125839
CNAG_02759	417.95	1.39494	0.501454	2.78179	0.00540592	0.032456
CNAG_05652	2110.07	1.39641	0.44787	3.11789	0.00182152	0.0144246
CNAG_06216	1940	1.39687	0.373966	3.73528	0.000187507	0.00249558
CNAG_02991	2591.59	1.39732	0.347915	4.01628	5.91233e-05	0.000987758
CNAG_00933	309.644	1.39864	0.498303	2.80681	0.00500346	0.0306201
CNAG_03644	1314.13	1.39965	0.537042	2.60622	0.0091547	0.0476321
CNAG_02834	3790.35	1.40127	0.371592	3.77098	0.000162606	0.00222397
CNAG_01019	14460.7	1.40569	0.459946	3.0562	0.00224161	0.0168739
CNAG_06541	9578.53	1.40572	0.43514	3.23051	0.0012357	0.010777
CNAG_01744	3744.3	1.40948	0.514871	2.73755	0.00618993	0.0360162
CNAG_00800	198.288	1.4099	0.370864	3.80166	0.000143731	0.00200741
CNAG_05462	3266.33	1.41091	0.417725	3.37761	0.000731182	0.00724684
CNAG_00686	8788.71	1.41158	0.415235	3.39946	0.000675184	0.00679387
CNAG_04817	533.795	1.41405	0.31987	4.42068	9.83895e-06	0.000223251
CNAG_03060	14535.8	1.41469	0.372118	3.80172	0.000143693	0.00200741
CNAG_07968	172.251	1.41569	0.521331	2.71553	0.00661691	0.0378426
CNAG_03293	362.578	1.41896	0.525634	2.69952	0.00694399	0.0391942
CNAG_12671	108.372	1.42075	0.409286	3.47128	0.000517978	0.00556563
CNAG_00303	67.3442	1.42272	0.535233	2.65814	0.00785732	0.0427643
CNAG_01736	1711.58	1.42511	0.385407	3.69766	0.000217595	0.00282105
CNAG_03233	1297.7	1.4271	0.34105	4.18444	2.85868e-05	0.000546809
CNAG_06290	296.563	1.42812	0.358436	3.98432	6.76733e-05	0.00108703
CNAG_12732	441.006	1.43052	0.472038	3.03051	0.0024414	0.0179679
CNAG_04753	761.006	1.43076	0.387407	3.69317	0.00022148	0.00285509
CNAG_01419	1250.04	1.4324	0.432949	3.30846	0.000938107	0.00869891
CNAG_06722	303.629	1.43584	0.431468	3.3278	0.000875339	0.00830157
CNAG_05286	403.599	1.43637	0.48261	2.97625	0.00291792	0.0206694
CNAG_05640	2054.56	1.43849	0.480542	2.99348	0.00275819	0.0197666
CNAG_05675	1014.54	1.43916	0.366985	3.92157	8.79738e-05	0.00132698
CNAG_03197	57.9873	1.44091	0.512413	2.812	0.00492341	0.0302941
CNAG_03977	202.679	1.44095	0.496083	2.90466	0.00367654	0.0245485
CNAG_02427	401.551	1.44831	0.54601	2.65254	0.00798887	0.0432426
CNAG_06493	3611.16	1.45016	0.48486	2.99089	0.00278169	0.019899
CNAG_04217	57106	1.45129	0.426788	3.4005	0.000672634	0.00678546
CNAG_05223	172.414	1.45244	0.42095	3.4504	0.000559766	0.00591038
CNAG_00711	511.617	1.45255	0.342114	4.24582	2.17791e-05	0.000434479
CNAG_13146	269.883	1.45358	0.476698	3.04926	0.00229404	0.0171869
CNAG_04846	1010.47	1.45435	0.509706	2.85331	0.00432669	0.0276082
CNAG_12313	113.274	1.45862	0.514522	2.83491	0.00458388	0.028901
CNAG_00790	1053.22	1.45904	0.300801	4.85054	1.23129e-06	3.7647e-05
CNAG_00277	393.564	1.4591	0.369921	3.94435	8.00153e-05	0.00123037
CNAG_04219	1205.53	1.46037	0.315265	4.63219	3.61812e-06	9.61474e-05
CNAG_01456	78.3976	1.46105	0.560778	2.6054	0.00917668	0.0476963
CNAG_05134	757.925	1.46119	0.429223	3.40427	0.000663419	0.0067096
CNAG_12175	494.395	1.46295	0.283258	5.16472	2.40795e-07	9.48685e-06
CNAG_00254	372.303	1.47024	0.404076	3.63852	0.000274211	0.00334588
CNAG_05778	1318.94	1.47597	0.312293	4.72624	2.28717e-06	6.6126e-05
CNAG_07799	5679.23	1.47654	0.330627	4.4659	7.97334e-06	0.000185164
CNAG_12773	131.098	1.48013	0.476085	3.10896	0.00187749	0.0147061
CNAG_01727	15727.7	1.48438	0.233889	6.3465	2.20267e-10	2.20797e-08
CNAG_02673	5531.45	1.48515	0.464566	3.19685	0.00138939	0.0118434
CNAG_03555	1774	1.48674	0.411714	3.61109	0.00030491	0.00359313
CNAG_06566	874.972	1.48752	0.362036	4.10876	3.9779e-05	0.000721433
CNAG_05971	188.053	1.48758	0.570982	2.60531	0.00917909	0.0476963
CNAG_01331	696.319	1.48822	0.2977	4.99907	5.76075e-07	2.00206e-05
CNAG_04938	2387.12	1.48975	0.377302	3.94843	7.86667e-05	0.0012191
CNAG_04200	5098.67	1.49062	0.352874	4.22423	2.39763e-05	0.000468811
CNAG_06074	2087.02	1.49086	0.548086	2.72012	0.00652587	0.0375062
CNAG_02297	4623.31	1.493	0.318077	4.69384	2.68124e-06	7.47631e-05
CNAG_03113	22054.5	1.49487	0.527604	2.83332	0.00460666	0.0289295
CNAG_01612	114.088	1.49546	0.372154	4.0184	5.85951e-05	0.000981004
CNAG_03910	847.083	1.49747	0.541331	2.76627	0.00567007	0.0335585
CNAG_00138	1556.4	1.50053	0.475997	3.1524	0.00161936	0.013149
CNAG_04105	24376.1	1.50567	0.355919	4.23037	2.33308e-05	0.000460739
CNAG_05239	114.195	1.50601	0.490273	3.07178	0.00212785	0.0161403
CNAG_00180	158.407	1.50636	0.495328	3.04113	0.0023569	0.0175087
CNAG_03991	341.113	1.50838	0.55247	2.73025	0.00632858	0.0366077
CNAG_03262	1179.16	1.51167	0.485986	3.11051	0.00186762	0.0146869
CNAG_06868	3294.81	1.51368	0.479493	3.15682	0.00159498	0.0130478
CNAG_06076	532.131	1.51554	0.479875	3.1582	0.00158749	0.0130138
CNAG_02933	1738.81	1.52233	0.480263	3.16978	0.00152556	0.0125974
CNAG_07002	443.139	1.52716	0.5375	2.84122	0.00449408	0.0285059
CNAG_01796	2922.73	1.52972	0.591838	2.58469	0.00974676	0.0496683
CNAG_03454	1302.73	1.53333	0.548473	2.79564	0.00517968	0.0315522
CNAG_02924	1766.11	1.53375	0.296737	5.16872	2.35703e-07	9.46577e-06
CNAG_05521	4312.94	1.53488	0.340588	4.50655	6.58896e-06	0.000156799
CNAG_07482	1767.95	1.53909	0.440146	3.49678	0.000470909	0.005165
CNAG_05665	839.02	1.53984	0.312951	4.92039	8.63741e-07	2.78047e-05
CNAG_07739	1248.76	1.54064	0.361333	4.26377	2.01009e-05	0.00040607
CNAG_12079	937.644	1.54076	0.318259	4.84119	1.29061e-06	3.9309e-05
CNAG_00816	3729.62	1.54151	0.225934	6.82281	8.9279e-12	1.30926e-09
CNAG_07314	678.867	1.54168	0.536129	2.87558	0.00403291	0.0262888
CNAG_01821	1884.03	1.54251	0.306321	5.0356	4.76357e-07	1.7304e-05
CNAG_03352	261.926	1.54702	0.39082	3.95839	7.54563e-05	0.00117858
CNAG_01139	41.6083	1.54709	0.590339	2.62067	0.00877561	0.0461142
CNAG_06087	337.013	1.54763	0.380023	4.07245	4.65209e-05	0.00081685
CNAG_12195	54.8179	1.55097	0.424215	3.65609	0.00025609	0.00316871
CNAG_00849	78.2074	1.55213	0.455169	3.41	0.000649633	0.00659263
CNAG_05970	959.081	1.55317	0.282258	5.50267	3.74083e-08	2.01441e-06
CNAG_00964	650.668	1.55464	0.37728	4.12065	3.77809e-05	0.000692562
CNAG_03061	6924.3	1.5547	0.419085	3.70976	0.000207458	0.00271915
CNAG_01013	891.694	1.55916	0.378706	4.11708	3.837e-05	0.000701136
CNAG_01386	132.749	1.55969	0.447493	3.48541	0.000491393	0.00534525
CNAG_00378	203.418	1.55975	0.533106	2.92578	0.00343596	0.0233319
CNAG_01713	5896.07	1.56256	0.26136	5.97857	2.25099e-09	1.76491e-07
CNAG_04861	1187.45	1.5638	0.271444	5.76103	8.36036e-09	5.38258e-07
CNAG_01696	1516.52	1.5651	0.44794	3.49399	0.000475858	0.00520157
CNAG_12511	422.247	1.56563	0.500948	3.12533	0.00177608	0.0141496
CNAG_01648	5488.62	1.56598	0.344558	4.54488	5.49662e-06	0.000135179
CNAG_06759	1785.74	1.56637	0.58743	2.66648	0.00766506	0.0420066
CNAG_07533	629.568	1.56947	0.525112	2.98883	0.00280045	0.0199971
CNAG_12091	98.2084	1.57047	0.58021	2.70673	0.006795	0.0385732
CNAG_12400	121.384	1.57272	0.579843	2.71232	0.00668144	0.038065
CNAG_03231	284.929	1.57715	0.588209	2.68127	0.00733435	0.0407468
CNAG_04202	1269.42	1.57796	0.547814	2.88047	0.0039708	0.026052
CNAG_01917	101.138	1.58031	0.501382	3.15191	0.00162206	0.013149
CNAG_05871	1650.51	1.58315	0.310666	5.09598	3.46933e-07	1.30207e-05
CNAG_12218	542.709	1.58355	0.48932	3.23622	0.00121123	0.0105986
CNAG_12571	62.4853	1.58378	0.547355	2.89352	0.00380956	0.0252451
CNAG_05003	6459.66	1.5843	0.401227	3.94864	7.85966e-05	0.0012191
CNAG_00036	711.433	1.58536	0.42568	3.7243	0.000195855	0.00258096
CNAG_02470	1247.14	1.58587	0.316873	5.00475	5.59359e-07	1.95998e-05
CNAG_03461	1137.66	1.58639	0.390955	4.05773	4.95522e-05	0.000854911
CNAG_04275	92.2189	1.5933	0.604296	2.63662	0.00837361	0.0447212
CNAG_00023	355.954	1.59351	0.277031	5.75211	8.81383e-09	5.61397e-07
CNAG_03848	1596.84	1.5969	0.510232	3.12976	0.00174949	0.0139927
CNAG_12523	280.302	1.59698	0.578306	2.76149	0.00575384	0.0339023
CNAG_03958	4702.86	1.59847	0.294733	5.42344	5.84614e-08	2.98681e-06
CNAG_12295	118.191	1.60311	0.444255	3.60853	0.00030794	0.00361806
CNAG_08026	337.481	1.60611	0.380084	4.22567	2.38228e-05	0.000466963
CNAG_03438	22926.6	1.6074	0.469159	3.42613	0.000612249	0.00630481
CNAG_04436	793.183	1.60829	0.386885	4.15704	3.22404e-05	0.000607884
CNAG_07775	1645.65	1.61164	0.620849	2.59586	0.00943551	0.048425
CNAG_05854	97.2185	1.61331	0.503934	3.20144	0.00136744	0.0116941
CNAG_00305	1155.07	1.62136	0.331093	4.89701	9.73077e-07	3.08232e-05
CNAG_04933	399.346	1.629	0.459628	3.54418	0.000393832	0.00445536
CNAG_12856	365.756	1.63296	0.584168	2.79537	0.00518409	0.0315548
CNAG_03765	4305.09	1.63328	0.373151	4.37699	1.20329e-05	0.00026469
CNAG_07309	851.835	1.63704	0.464442	3.52475	0.000423889	0.00470796
CNAG_06931	132.92	1.63705	0.444739	3.68092	0.000232396	0.00295875
CNAG_00264	7922.68	1.63742	0.29763	5.50154	3.76478e-08	2.01441e-06
CNAG_07752	326.522	1.63804	0.436133	3.75583	0.000172766	0.0023379
CNAG_06698	1671.52	1.63812	0.553015	2.96217	0.00305481	0.0215032
CNAG_04737	59601.3	1.63844	0.361239	4.53562	5.74357e-06	0.000139519
CNAG_05774	422.75	1.64142	0.419102	3.91651	8.98401e-05	0.00134999
CNAG_03122	269.681	1.64242	0.330996	4.96205	6.97525e-07	2.32088e-05
CNAG_12039	339.736	1.64326	0.449138	3.6587	0.000253499	0.00314649
CNAG_05545	227.213	1.64395	0.393354	4.17931	2.92397e-05	0.000556608
CNAG_05159	2262.86	1.64593	0.427599	3.84923	0.00011849	0.00170604
CNAG_04562	54.8037	1.64743	0.519932	3.16855	0.001532	0.0126374
CNAG_07837	478.367	1.64833	0.585095	2.8172	0.00484443	0.0299244
CNAG_00115	4595.86	1.65165	0.523249	3.15653	0.00159657	0.0130478
CNAG_05915	8775.47	1.65222	0.37937	4.35515	1.32974e-05	0.000286148
CNAG_06404	1841.24	1.65325	0.568895	2.90608	0.00365985	0.024499
CNAG_01686	1014.55	1.65333	0.627513	2.63473	0.00842042	0.0448428
CNAG_06432	6382.25	1.6539	0.252707	6.54474	5.9598e-11	7.04412e-09
CNAG_08019	336.291	1.65396	0.344594	4.79975	1.58867e-06	4.71186e-05
CNAG_04981	16100.4	1.65613	0.482657	3.43127	0.000600756	0.00621881
CNAG_03565	2864.62	1.65919	0.454633	3.6495	0.000262747	0.00324602
CNAG_05287	447.9	1.65956	0.330594	5.01993	5.16902e-07	1.84385e-05
CNAG_00166	436.674	1.66028	0.271727	6.11011	9.95612e-10	8.56984e-08
CNAG_00648	2341.53	1.66384	0.311322	5.34442	9.07068e-08	4.32219e-06
CNAG_04891	5382.34	1.66435	0.493708	3.37113	0.000748605	0.00734597
CNAG_01446	53708.3	1.66504	0.400932	4.15291	3.28272e-05	0.000616015
CNAG_01615	1003.68	1.66665	0.63398	2.62887	0.00856703	0.0453795
CNAG_04209	1732.2	1.66752	0.295477	5.64347	1.66653e-08	9.99793e-07
CNAG_04067	2899.34	1.66829	0.289398	5.76469	8.18105e-09	5.3103e-07
CNAG_07404	268.459	1.67106	0.475982	3.51076	0.000446823	0.00492812
CNAG_05130	1730.25	1.67172	0.280324	5.96353	2.46844e-09	1.86167e-07
CNAG_03115	445.378	1.67341	0.324564	5.15585	2.52479e-07	9.84916e-06
CNAG_05993	9140.14	1.67372	0.343796	4.86834	1.12538e-06	3.46765e-05
CNAG_06657	1236.3	1.67548	0.465977	3.59562	0.000323619	0.00378543
CNAG_02690	809.859	1.67695	0.572136	2.93104	0.00337832	0.023043
CNAG_06017	514.338	1.67873	0.573449	2.92742	0.00341782	0.0232723
CNAG_04388	4587.69	1.67879	0.452989	3.70602	0.000210538	0.00275124
CNAG_01534	6002.33	1.67975	0.594725	2.82442	0.00473659	0.029523
CNAG_01155	3268.74	1.68055	0.306978	5.47451	4.38728e-08	2.28572e-06
CNAG_06936	324.106	1.68404	0.430945	3.90778	9.31476e-05	0.00138653
CNAG_01275	791.196	1.686	0.629758	2.67722	0.0074237	0.0410819
CNAG_06791	2902.36	1.69126	0.369956	4.57151	4.84231e-06	0.000122122
CNAG_02041	26373.7	1.69356	0.545216	3.10621	0.00189504	0.0147996
CNAG_03837	648.076	1.69469	0.589348	2.87553	0.00403345	0.0262888
CNAG_03984	192.416	1.6948	0.412504	4.10857	3.98114e-05	0.000721433
CNAG_04873	204.253	1.69541	0.489431	3.46404	0.000532133	0.00567919
CNAG_06106	3834.54	1.69863	0.259441	6.5473	5.85885e-11	7.02974e-09
CNAG_07911	216.177	1.69963	0.500733	3.39429	0.000688065	0.00688848
CNAG_06242	10916.1	1.70268	0.507876	3.35254	0.000800735	0.00777086
CNAG_00080	113.453	1.704	0.474524	3.59097	0.000329446	0.00382094
CNAG_12814	320.958	1.70459	0.565006	3.01694	0.00255339	0.0186706
CNAG_00903	305.474	1.7059	0.511346	3.33609	0.000849645	0.00810643
CNAG_03572	5499.87	1.70748	0.545393	3.13073	0.00174372	0.0139927
CNAG_02659	93.2341	1.70948	0.60352	2.83252	0.00461833	0.0289799
CNAG_06658	2591.62	1.71066	0.535279	3.19583	0.00139427	0.0118468
CNAG_02000	369.335	1.71125	0.465545	3.67581	0.000237099	0.00299935
CNAG_03595	1014.34	1.71387	0.556365	3.08047	0.00206674	0.0158227
CNAG_06577	3510.97	1.71522	0.292826	5.85747	4.69979e-09	3.26471e-07
CNAG_12034	36.4657	1.72318	0.58627	2.93923	0.00329029	0.0226764
CNAG_04610	363.511	1.72501	0.646796	2.66701	0.00765295	0.0419693
CNAG_06220	13100.5	1.72633	0.566507	3.04732	0.00230891	0.0172493
CNAG_07864	1158.58	1.72843	0.575885	3.00135	0.00268784	0.0193676
CNAG_12992	73.1262	1.72931	0.644395	2.68362	0.007283	0.0405462
CNAG_02679	200.999	1.72959	0.441792	3.91494	9.04264e-05	0.00135622
CNAG_00627	275.529	1.73199	0.426606	4.05993	4.90868e-05	0.00084873
CNAG_01584	681.272	1.7331	0.563949	3.07314	0.00211818	0.0161132
CNAG_12339	284.733	1.73512	0.67005	2.58954	0.00961038	0.0490997
CNAG_06034	2347.22	1.7361	0.367657	4.72207	2.33459e-06	6.69841e-05
CNAG_03204	2097.18	1.73671	0.519157	3.34526	0.000822062	0.00793891
CNAG_04886	345.044	1.73746	0.663338	2.61926	0.00881197	0.0462266
CNAG_12210	279.379	1.73817	0.615869	2.8223	0.00476809	0.0296843
CNAG_01750	10109.4	1.74012	0.208334	8.35256	6.68e-17	2.519e-14
CNAG_03764	255.715	1.74075	0.64107	2.71538	0.00661988	0.0378426
CNAG_00893	1246.18	1.74615	0.363042	4.80977	1.51101e-06	4.49837e-05
CNAG_06349	104.305	1.74626	0.630546	2.76944	0.0056153	0.0333368
CNAG_03897	331.415	1.74693	0.429608	4.06633	4.77595e-05	0.000831225
CNAG_00122	260.128	1.74908	0.49546	3.53021	0.000415228	0.00463101
CNAG_06966	100.215	1.75134	0.476313	3.67687	0.000236112	0.00299163
CNAG_01912	1922.9	1.75226	0.480547	3.64638	0.000265963	0.00327044
CNAG_00057	12656.3	1.75294	0.325141	5.3913	6.9949e-08	3.46204e-06
CNAG_01745	5873.82	1.75616	0.479667	3.66121	0.000251029	0.00312072
CNAG_12627	79.7011	1.75708	0.325711	5.3946	6.86779e-08	3.4205e-06
CNAG_05632	1974.91	1.76096	0.359086	4.90401	9.38975e-07	2.99828e-05
CNAG_00465	4051.15	1.76357	0.353237	4.99259	5.95746e-07	2.05118e-05
CNAG_01810	70.2088	1.76401	0.669709	2.634	0.00843861	0.0448594
CNAG_06011	187.127	1.76775	0.441885	4.00047	6.32169e-05	0.00104731
CNAG_03442	585.756	1.76815	0.626755	2.82112	0.00478563	0.0297002
CNAG_12675	331.78	1.7697	0.566404	3.12444	0.00178141	0.0141637
CNAG_04163	2124.62	1.76998	0.656881	2.69452	0.00704904	0.0396083
CNAG_00896	526.168	1.77026	0.392833	4.5064	6.59353e-06	0.000156799
CNAG_12498	851.121	1.77823	0.463227	3.8388	0.000123638	0.0017705
CNAG_05941	176.947	1.77882	0.637635	2.78972	0.0052754	0.0319143
CNAG_07558	2527.03	1.77972	0.22901	7.77136	7.76472e-15	2.04963e-12
CNAG_07597	105.043	1.78043	0.6215	2.86473	0.00417368	0.0269148
CNAG_12784	74.2967	1.78415	0.611883	2.91584	0.00354728	0.0239072
CNAG_00866	4130.37	1.7852	0.63262	2.82191	0.00477385	0.0296969
CNAG_03959	1942.11	1.78868	0.281086	6.36347	1.97248e-10	2.05528e-08
CNAG_02509	110.145	1.79292	0.605995	2.95865	0.00308994	0.0216734
CNAG_12461	183.385	1.79518	0.471714	3.80565	0.000141433	0.00198583
CNAG_12067	104.182	1.79586	0.455152	3.94563	7.9591e-05	0.00122623
CNAG_12332	127.113	1.79667	0.657347	2.73321	0.00627212	0.0364409
CNAG_07626	2418.11	1.79802	0.392055	4.58615	4.51486e-06	0.000115333
CNAG_04070	220.348	1.80398	0.647976	2.78402	0.00536893	0.0323105
CNAG_04063	438.091	1.81089	0.401755	4.50744	6.56148e-06	0.000156799
CNAG_12762	371.485	1.81414	0.674226	2.6907	0.00713019	0.0398801
CNAG_12700	81.294	1.81463	0.494394	3.6704	0.000242169	0.00304402
CNAG_05096	510.819	1.81688	0.495383	3.66763	0.000244805	0.00306743
CNAG_04727	895.625	1.81717	0.421302	4.31322	1.60895e-05	0.000334145
CNAG_02943	9366.68	1.81747	0.518042	3.50835	0.000450892	0.00496608
CNAG_08028	550.41	1.8234	0.295908	6.16205	7.18078e-10	6.53616e-08
CNAG_01714	191.837	1.82438	0.532155	3.42828	0.000607414	0.00627939
CNAG_01532	4591.82	1.82707	0.51655	3.53707	0.00040459	0.00453817
CNAG_06944	411.397	1.82778	0.654238	2.79376	0.00520988	0.0316156
CNAG_01506	587.249	1.82982	0.401737	4.55477	5.24419e-06	0.000130594
CNAG_06238	1802.89	1.83926	0.493161	3.72953	0.000191836	0.00254353
CNAG_04103	505.323	1.84366	0.594379	3.10183	0.00192327	0.0149906
CNAG_00870	502.145	1.84605	0.643903	2.86697	0.00414425	0.0267686
CNAG_02143	1079.16	1.84885	0.560709	3.29735	0.000976034	0.00902946
CNAG_04736	1975.54	1.85139	0.517943	3.57451	0.000350891	0.0040565
CNAG_02926	135.563	1.85162	0.41997	4.40894	1.0388e-05	0.000233701
CNAG_05684	4556.09	1.85218	0.66816	2.77206	0.00557033	0.0331915
CNAG_06659	529.242	1.85318	0.369115	5.0206	5.15095e-07	1.84385e-05
CNAG_12334	140.833	1.85501	0.568868	3.26088	0.00111065	0.00989342
CNAG_01090	2481.99	1.85611	0.68011	2.72913	0.00635012	0.0366872
CNAG_12243	475.073	1.85692	0.474928	3.9099	9.23348e-05	0.00137702
CNAG_04673	341.567	1.85863	0.660044	2.81593	0.00486368	0.0299965
CNAG_12722	349.234	1.85873	0.632393	2.9392	0.00329056	0.0226764
CNAG_04167	987.53	1.86204	0.675919	2.75483	0.00587224	0.0344972
CNAG_12885	481.756	1.86256	0.71692	2.59801	0.00937665	0.0482737
CNAG_06396	1481.42	1.86613	0.567732	3.28699	0.00101265	0.00928098
CNAG_04771	1311.16	1.86654	0.517659	3.60574	0.000311266	0.00365172
CNAG_05341	202.177	1.86799	0.616608	3.02945	0.00244996	0.0180141
CNAG_06372	2529.22	1.86967	0.3994	4.68119	2.85213e-06	7.84833e-05
CNAG_03563	1698.18	1.86988	0.506191	3.69402	0.000220737	0.00285509
CNAG_05686	1503.88	1.87302	0.311978	6.00371	1.92864e-09	1.52729e-07
CNAG_13198	158.388	1.87444	0.650255	2.88263	0.00394372	0.0258958
CNAG_01348	3519.52	1.87792	0.544528	3.44871	0.000563276	0.00593898
CNAG_01743	1472.19	1.88376	0.507424	3.7124	0.0002053	0.00269613
CNAG_00905	445.071	1.88382	0.42297	4.4538	8.43643e-06	0.000194776
CNAG_05281	355.247	1.89069	0.372815	5.07139	3.94925e-07	1.46141e-05
CNAG_13065	143.194	1.89438	0.506033	3.7436	0.000181404	0.0024225
CNAG_04387	612.73	1.90422	0.634689	3.00024	0.00269763	0.0194205
CNAG_12678	132.131	1.90444	0.682864	2.7889	0.00528877	0.0319708
CNAG_02300	1890.03	1.90463	0.654648	2.90939	0.00362132	0.0243027
CNAG_06973	320.611	1.90753	0.723745	2.63564	0.00839782	0.0448129
CNAG_04106	4436.07	1.90929	0.713464	2.67608	0.0074488	0.0411633
CNAG_04750	460.338	1.91278	0.543608	3.51868	0.000433698	0.00480343
CNAG_12974	141.195	1.91852	0.613663	3.12633	0.00177	0.0141154
CNAG_12761	293.3	1.92048	0.432313	4.44233	8.89899e-06	0.000203674
CNAG_05387	14588.4	1.92082	0.449281	4.27532	1.90867e-05	0.000386567
CNAG_06453	11089.9	1.92215	0.505369	3.80346	0.000142686	0.00199988
CNAG_02060	131.268	1.92478	0.722436	2.6643	0.00771495	0.0421835
CNAG_03001	3273.61	1.92606	0.531879	3.62124	0.000293191	0.00350192
CNAG_06214	1728.2	1.92754	0.295159	6.53051	6.55448e-11	7.415e-09
CNAG_04394	224.608	1.93816	0.532407	3.64037	0.000272247	0.00332704
CNAG_06092	12534.1	1.93823	0.263407	7.3583	1.86266e-13	3.78215e-11
CNAG_12763	156.867	1.9387	0.602468	3.21792	0.00129122	0.0111506
CNAG_12550	323.406	1.94201	0.592222	3.2792	0.00104103	0.0094867
CNAG_12134	89.9416	1.94273	0.512104	3.79362	0.000148466	0.00206625
CNAG_06105	813.89	1.94723	0.565632	3.44257	0.000576207	0.00600392
CNAG_01479	163.35	1.95072	0.64276	3.0349	0.00240612	0.0177743
CNAG_12227	80.6804	1.95975	0.501977	3.90406	9.45929e-05	0.00140541
CNAG_01621	24503.3	1.95976	0.418659	4.68104	2.8543e-06	7.84833e-05
CNAG_02475	6176.19	1.96045	0.347087	5.64831	1.62036e-08	9.79513e-07
CNAG_13001	55.8876	1.96419	0.625799	3.1387	0.001697	0.0136709
CNAG_13055	57.9696	1.96509	0.593526	3.31087	0.000930067	0.00868181
CNAG_07594	680.91	1.96523	0.56948	3.45092	0.000558677	0.00590916
CNAG_12040	58.8905	1.96896	0.743026	2.64992	0.00805106	0.04349
CNAG_01742	1801.75	1.97108	0.44028	4.47687	7.57456e-06	0.000177464
CNAG_12432	57.4108	1.9722	0.7165	2.75255	0.00591334	0.0346616
CNAG_12951	329.588	1.98028	0.300707	6.58541	4.53627e-11	5.52657e-09
CNAG_13046	26.3684	1.98141	0.695399	2.84931	0.00438145	0.0278912
CNAG_12209	285.176	1.99139	0.33151	6.00701	1.88978e-09	1.51262e-07
CNAG_01787	795.647	1.99389	0.438979	4.5421	5.56959e-06	0.000136128
CNAG_12005	170.495	1.99543	0.572164	3.48752	0.000487525	0.00531047
CNAG_00587	3455.45	1.99724	0.512887	3.89411	9.85594e-05	0.00145343
CNAG_07691	332.77	1.99967	0.339132	5.89645	3.71405e-09	2.64969e-07
CNAG_12336	78.4998	2.00182	0.400565	4.99748	5.80836e-07	2.00858e-05
CNAG_12078	1469.37	2.00283	0.653648	3.06407	0.00218345	0.0164988
CNAG_07492	372.302	2.00296	0.686868	2.91608	0.00354457	0.0239072
CNAG_05994	11072.8	2.00462	0.50903	3.93812	8.21226e-05	0.00125789
CNAG_12056	33.9515	2.00592	0.767627	2.61314	0.00897141	0.0468323
CNAG_07578	67.2327	2.00798	0.740313	2.71234	0.0066809	0.038065
CNAG_00902	250.504	2.01051	0.379913	5.29203	1.20963e-07	5.38767e-06
CNAG_03728	412.057	2.01138	0.753569	2.66914	0.00760447	0.0417903
CNAG_12647	310.892	2.01264	0.66755	3.01497	0.00257002	0.0187221
CNAG_12731	244.836	2.01439	0.749512	2.6876	0.00719678	0.0401913
CNAG_00691	1904.95	2.0172	0.285215	7.07256	1.52105e-12	2.69077e-10
CNAG_13023	45.0495	2.01931	0.713245	2.83116	0.00463795	0.0290633
CNAG_12092	286.767	2.02496	0.733149	2.762	0.00574487	0.0338999
CNAG_01043	10292.7	2.03677	0.433717	4.69607	2.65215e-06	7.43807e-05
CNAG_04018	912.819	2.0394	0.395327	5.15877	2.48575e-07	9.74489e-06
CNAG_03347	3202.77	2.03949	0.573707	3.55494	0.000378072	0.00432028
CNAG_04707	78.4314	2.03985	0.488173	4.17854	2.93391e-05	0.000557162
CNAG_00453	5281.49	2.04266	0.702397	2.90813	0.00363599	0.0243599
CNAG_13083	331.942	2.04507	0.461294	4.43334	9.27836e-06	0.000211744
CNAG_13141	328.965	2.05009	0.651372	3.14733	0.00164767	0.0133278
CNAG_04245	1171.29	2.05389	0.395616	5.19163	2.08457e-07	8.59776e-06
CNAG_12103	314.717	2.05518	0.697756	2.94542	0.00322518	0.0223058
CNAG_12222	215.934	2.0597	0.580877	3.54584	0.000391362	0.00443375
CNAG_12341	106.638	2.06887	0.602031	3.43648	0.000589334	0.00611656
CNAG_01194	32.1364	2.07475	0.71884	2.88625	0.00389864	0.0256636
CNAG_07947	147.522	2.07846	0.521496	3.98556	6.73202e-05	0.00108703
CNAG_01493	893.055	2.08048	0.590417	3.52375	0.000425492	0.00471915
CNAG_01924	370.937	2.0839	0.422403	4.93344	8.07952e-07	2.63641e-05
CNAG_12089	34.7597	2.08428	0.619035	3.36698	0.000759948	0.00743885
CNAG_04970	223.35	2.09028	0.697245	2.99791	0.0027184	0.0195522
CNAG_06770	11364.8	2.09314	0.523567	3.99784	6.39229e-05	0.0010524
CNAG_06521	549.26	2.09423	0.722131	2.90007	0.00373078	0.0248061
CNAG_12135	451.226	2.09492	0.303837	6.89489	5.39059e-12	8.53761e-10
CNAG_12600	1383.7	2.1002	0.2335	8.99442	2.37479e-19	2.08956e-16
CNAG_05436	680.594	2.10274	0.710916	2.95779	0.00309849	0.0216949
CNAG_01913	298.821	2.1032	0.615924	3.4147	0.000638515	0.00651598
CNAG_01946	7729.19	2.10453	0.362004	5.81354	6.11656e-09	4.1756e-07
CNAG_03525	914.216	2.10923	0.551594	3.82388	0.000131369	0.0018577
CNAG_12995	232.576	2.11592	0.392805	5.38669	7.17669e-08	3.50816e-06
CNAG_01558	21237.9	2.11733	0.548449	3.86058	0.000113117	0.00164665
CNAG_12310	474.121	2.11819	0.500982	4.22807	2.35705e-05	0.000463163
CNAG_00074	2944.39	2.12066	0.392883	5.39769	6.75058e-08	3.38341e-06
CNAG_12956	62.5197	2.12091	0.601604	3.52543	0.000422803	0.0047025
CNAG_02206	75.7602	2.12093	0.794445	2.6697	0.00759194	0.041769
CNAG_06932	121.84	2.1267	0.621631	3.42116	0.000623558	0.00640461
CNAG_05263	282.774	2.12673	0.762657	2.78858	0.00529396	0.0319778
CNAG_12359	95.5959	2.12682	0.738821	2.87867	0.00399358	0.0261581
CNAG_12481	39.4013	2.12819	0.630312	3.37641	0.000734395	0.00726052
CNAG_04201	546.048	2.13335	0.369288	5.77693	7.60754e-09	5.02034e-07
CNAG_13081	79.0947	2.13359	0.799074	2.67008	0.00758337	0.0417613
CNAG_03771	14645.9	2.13519	0.568552	3.75549	0.000173003	0.0023379
CNAG_12100	172.667	2.13727	0.423403	5.04786	4.46798e-07	1.63805e-05
CNAG_02815	4877.9	2.13854	0.589884	3.62535	0.00028857	0.00346241
CNAG_12003	120.709	2.14519	0.538739	3.98187	6.83738e-05	0.00109369
CNAG_00075	535.587	2.15386	0.510799	4.21665	2.4796e-05	0.000481274
CNAG_13140	260.225	2.15548	0.329807	6.53558	6.33655e-11	7.37928e-09
CNAG_12085	37.188	2.16553	0.542349	3.99288	6.52762e-05	0.00106363
CNAG_02724	287.073	2.16783	0.417922	5.18716	2.13528e-07	8.76127e-06
CNAG_02347	5104.02	2.17413	0.413505	5.2578	1.45788e-07	6.27445e-06
CNAG_13049	248.877	2.1742	0.446283	4.87181	1.10583e-06	3.42072e-05
CNAG_06121	1954.84	2.1747	0.393716	5.52353	3.32254e-08	1.83994e-06
CNAG_03140	7651.15	2.18045	0.346774	6.28782	3.21949e-10	3.10916e-08
CNAG_12256	1404.04	2.18187	0.570327	3.82565	0.000130429	0.00185101
CNAG_06252	447.301	2.18502	0.42283	5.1676	2.37121e-07	9.46577e-06
CNAG_05178	300.349	2.18541	0.731703	2.98675	0.00281962	0.0200796
CNAG_02129	13627.7	2.19262	0.776151	2.82499	0.00472818	0.0295055
CNAG_12296	60.2631	2.19697	0.673646	3.26132	0.00110895	0.0098894
CNAG_03187	146.051	2.20304	0.678976	3.24465	0.00117594	0.0103354
CNAG_12679	478.357	2.20428	0.74556	2.95654	0.00311108	0.0217639
CNAG_00980	37.3729	2.20684	0.634679	3.4771	0.000506875	0.00545502
CNAG_00979	15887.1	2.21109	0.309376	7.14691	8.87499e-13	1.71417e-10
CNAG_00400	519.554	2.21368	0.256337	8.63579	5.8325e-18	3.29911e-15
CNAG_01007	275.774	2.21512	0.543783	4.07354	4.63041e-05	0.00081485
CNAG_07551	1194.6	2.21828	0.847211	2.61833	0.00883621	0.0463097
CNAG_12075	39.0619	2.22217	0.678596	3.27465	0.00105791	0.00956786
CNAG_06399	625.256	2.22568	0.327224	6.80169	1.03397e-11	1.48873e-09
CNAG_04314	2003.07	2.23088	0.480068	4.64701	3.3678e-06	9.04053e-05
CNAG_07745	20597.6	2.23344	0.778649	2.86836	0.00412611	0.0267168
CNAG_12015	37.9507	2.2415	0.81556	2.74841	0.00598842	0.034998
CNAG_05891	688.423	2.24262	0.752934	2.97852	0.00289649	0.0205716
CNAG_06649	1009.04	2.24761	0.648519	3.46575	0.000528751	0.00565835
CNAG_12540	333.875	2.25058	0.643746	3.49607	0.000472172	0.00517168
CNAG_12604	40.9447	2.25198	0.761933	2.95562	0.0031204	0.0218097
CNAG_02118	2864.76	2.25231	0.448271	5.02444	5.04916e-07	1.82577e-05
CNAG_02572	443.071	2.25353	0.621187	3.62778	0.000285868	0.00345104
CNAG_01585	1827.54	2.25455	0.866047	2.60326	0.00923423	0.0478259
CNAG_12102	493.622	2.26341	0.364673	6.20668	5.41145e-10	5.04156e-08
CNAG_04659	35148.7	2.27129	0.519522	4.37189	1.23176e-05	0.000269457
CNAG_01942	1113.1	2.27978	0.415726	5.48385	4.16157e-08	2.18248e-06
CNAG_06098	1793.47	2.2805	0.716755	3.1817	0.00146412	0.0122208
CNAG_12150	60.5407	2.28232	0.773065	2.95231	0.00315411	0.021975
CNAG_07076	614.737	2.28753	0.390274	5.86134	4.59154e-09	3.21773e-07
CNAG_00984	6910.09	2.29395	0.629038	3.64676	0.000265568	0.00327044
CNAG_05189	1153.46	2.29553	0.311142	7.37775	1.60983e-13	3.35481e-11
CNAG_00331	551.63	2.29782	0.565188	4.06558	4.79125e-05	0.000832059
CNAG_05358	46.5221	2.29933	0.753813	3.05027	0.00228639	0.0171457
CNAG_05161	723.533	2.30072	0.423649	5.43072	5.61281e-08	2.88622e-06
CNAG_12828	26.8349	2.30228	0.792388	2.90549	0.00366675	0.0245052
CNAG_05668	217.089	2.30249	0.614865	3.74471	0.000180603	0.00241587
CNAG_05641	3741.62	2.30316	0.796984	2.88985	0.0038543	0.0254776
CNAG_12288	18.525	2.30708	0.704555	3.27453	0.0010584	0.00956786
CNAG_00995	5635.49	2.30742	0.825923	2.79375	0.00521004	0.0316156
CNAG_05914	838.667	2.30851	0.368517	6.26433	3.74423e-10	3.53895e-08
CNAG_12623	35.2009	2.30981	0.749867	3.08029	0.00206801	0.0158227
CNAG_04443	1730.15	2.3103	0.489742	4.71738	2.38896e-06	6.82965e-05
CNAG_13078	252.916	2.31189	0.738723	3.12958	0.00175059	0.0139927
CNAG_07596	181.421	2.31255	0.433826	5.33059	9.78928e-08	4.56008e-06
CNAG_12128	24.3484	2.31542	0.799303	2.8968	0.00376986	0.0250239
CNAG_05874	2516.95	2.32321	0.656509	3.53873	0.000402053	0.00453541
CNAG_03179	57.2949	2.32516	0.816709	2.84698	0.00441355	0.028073
CNAG_03495	208.667	2.32621	0.710665	3.27328	0.00106307	0.00959911
CNAG_03564	487.478	2.33002	0.826907	2.81775	0.00483613	0.0299244
CNAG_04757	4808.42	2.33289	0.495587	4.70733	2.50981e-06	7.12372e-05
CNAG_12860	284.219	2.33404	0.827577	2.82033	0.00479741	0.02975
CNAG_03883	429.971	2.33511	0.40919	5.70666	1.15213e-08	7.08044e-07
CNAG_12817	30.1347	2.33528	0.814881	2.8658	0.0041596	0.0268459
CNAG_05383	631.82	2.33593	0.683882	3.4157	0.000636192	0.00650065
CNAG_03114	13862.2	2.33904	0.394658	5.92674	3.09005e-09	2.24497e-07
CNAG_12453	1077.09	2.34382	0.662517	3.53775	0.000403556	0.00453817
CNAG_12050	87.9341	2.35363	0.66231	3.55367	0.00037989	0.00432856
CNAG_05699	247.644	2.3574	0.479767	4.91364	8.9399e-07	2.8662e-05
CNAG_00654	1231.43	2.35888	0.406468	5.80335	6.50043e-09	4.38354e-07
CNAG_00732	9658.44	2.36177	0.275426	8.57494	9.91345e-18	4.90654e-15
CNAG_02335	12887.3	2.36984	0.5406	4.38373	1.16667e-05	0.000258068
CNAG_02550	1646.35	2.37182	0.641452	3.69758	0.000217662	0.00282105
CNAG_00789	31.8067	2.3732	0.660537	3.59284	0.000327096	0.00380364
CNAG_02058	251.496	2.37979	0.50471	4.71515	2.41532e-06	6.88019e-05
CNAG_12098	283.782	2.3798	0.453908	5.24292	1.58059e-07	6.72593e-06
CNAG_05876	65.9616	2.38055	0.747239	3.18579	0.0014436	0.0121026
CNAG_07811	17.1122	2.38344	0.895081	2.66281	0.00774902	0.0422912
CNAG_12105	365.526	2.38976	0.433385	5.51417	3.50436e-08	1.91386e-06
CNAG_13131	167.232	2.39115	0.426497	5.60649	2.06471e-08	1.20224e-06
CNAG_12472	99.5161	2.393	0.598288	3.99975	6.3409e-05	0.0010483
CNAG_05072	30.5411	2.39576	0.860651	2.78366	0.00537492	0.0323189
CNAG_02899	363.536	2.3976	0.491439	4.87873	1.0677e-06	3.35519e-05
CNAG_01945	784.54	2.39832	0.495707	4.83819	1.31025e-06	3.97544e-05
CNAG_03002	12964.6	2.39923	0.610492	3.93	8.49475e-05	0.00129365
CNAG_02230	25870.3	2.40404	0.528391	4.54973	5.37154e-06	0.000132929
CNAG_00433	1714.46	2.4058	0.372128	6.46497	1.01317e-10	1.09909e-08
CNAG_12936	138.498	2.4067	0.581625	4.1379	3.50504e-05	0.000653092
CNAG_04225	823.514	2.41371	0.34444	7.00763	2.42389e-12	4.084e-10
CNAG_12207	71.4233	2.41498	0.693321	3.4832	0.000495456	0.00537468
CNAG_03873	6668.43	2.41787	0.622588	3.88358	0.000102929	0.00151505
CNAG_13129	50.9253	2.41891	0.837524	2.88816	0.00387497	0.0255865
CNAG_03679	428.687	2.4232	0.659936	3.67186	0.000240788	0.00303656
CNAG_12401	95.3668	2.42663	0.779668	3.11239	0.00185578	0.0146508
CNAG_12522	284.641	2.42708	0.586683	4.13695	3.51955e-05	0.000654256
CNAG_12933	588.056	2.43523	0.630135	3.86461	0.000111265	0.00162566
CNAG_12900	507.281	2.44019	0.612408	3.98458	6.75992e-05	0.00108703
CNAG_12229	173.249	2.441	0.720167	3.38949	0.000700217	0.00698365
CNAG_06745	3558.57	2.44131	0.290397	8.40679	4.2138e-17	1.75627e-14
CNAG_04386	220.823	2.44157	0.810884	3.011	0.00260387	0.0188655
CNAG_05682	3248.88	2.44233	0.487358	5.01138	5.40423e-07	1.91054e-05
CNAG_07807	12965.8	2.44275	0.278341	8.77611	1.69232e-18	1.21832e-15
CNAG_07796	342.377	2.44711	0.461315	5.30465	1.12891e-07	5.10847e-06
CNAG_12999	11.4269	2.45023	0.830084	2.95179	0.00315938	0.0219852
CNAG_12841	4987.89	2.45609	0.538724	4.55909	5.13747e-06	0.00012834
CNAG_09007	3033.5	2.45848	0.422259	5.82221	5.80747e-09	3.99907e-07
CNAG_12383	169.761	2.46627	0.491165	5.02127	5.13315e-07	1.84385e-05
CNAG_12562	94.6983	2.46946	0.647176	3.81575	0.000135769	0.00191649
CNAG_03794	777.085	2.4802	0.53935	4.5985	4.25554e-06	0.000109414
CNAG_12529	115.977	2.48443	0.627995	3.95614	7.61713e-05	0.0011874
CNAG_13147	27.8089	2.48474	0.781513	3.17939	0.00147584	0.0123023
CNAG_13054	15.6638	2.48625	0.77782	3.19643	0.00139138	0.0118468
CNAG_12797	42.6563	2.4892	0.769678	3.23409	0.00122033	0.0106664
CNAG_01846	1815.82	2.50559	0.579031	4.32721	1.51009e-05	0.000318868
CNAG_12046	511.702	2.50649	0.611203	4.1009	4.11539e-05	0.00073653
CNAG_07043	217.385	2.50846	0.473685	5.29562	1.18616e-07	5.33705e-06
CNAG_13113	430.565	2.52139	0.451504	5.58441	2.34491e-08	1.35543e-06
CNAG_01500	23.9385	2.52741	0.971182	2.6024	0.00925728	0.0478514
CNAG_00834	735.424	2.52981	0.769914	3.28584	0.00101679	0.00928713
CNAG_12132	22.2237	2.53021	0.896811	2.82133	0.00478243	0.0297002
CNAG_05188	54.6114	2.53986	0.578878	4.38757	1.14625e-05	0.000254262
CNAG_12978	1003.58	2.54406	0.504895	5.0388	4.68467e-07	1.70958e-05
CNAG_01588	11939.1	2.5445	0.309017	8.23418	1.80785e-16	5.72653e-14
CNAG_06800	5527.67	2.54476	0.675778	3.76568	0.000166098	0.00226002
CNAG_05932	5253.09	2.54525	0.318601	7.98884	1.3621e-15	3.8523e-13
CNAG_06993	440.495	2.5467	0.627082	4.06119	4.88232e-05	0.000846019
CNAG_06574	1618.07	2.54755	0.404647	6.29573	3.05952e-10	2.99115e-08
CNAG_00091	47341.8	2.55844	0.802463	3.18824	0.00143142	0.0120334
CNAG_00229	263.58	2.56011	0.371964	6.88268	5.87355e-12	9.12012e-10
CNAG_05939	3321.21	2.56269	0.558135	4.59152	4.40029e-06	0.00011277
CNAG_03667	4758.63	2.56293	0.53977	4.74819	2.05241e-06	5.97539e-05
CNAG_00920	655.934	2.56554	0.46485	5.51907	3.40806e-08	1.87419e-06
CNAG_06922	1457.58	2.5719	0.393743	6.53191	6.49344e-11	7.415e-09
CNAG_12985	2127.08	2.58042	0.54241	4.75732	1.96178e-06	5.73259e-05
CNAG_13033	48.1209	2.58841	0.687234	3.76641	0.000165609	0.00225724
CNAG_04850	156.976	2.58998	0.721265	3.59089	0.000329549	0.00382094
CNAG_04160	111.808	2.5926	0.430023	6.02899	1.64989e-09	1.37532e-07
CNAG_07399	22.1556	2.59582	0.788642	3.2915	0.000996534	0.00917623
CNAG_12287	80.9356	2.59735	0.717627	3.61936	0.000295329	0.00351686
CNAG_13021	420.001	2.59756	0.731698	3.55005	0.000385164	0.00437606
CNAG_13128	13.7014	2.60009	0.900828	2.88633	0.00389759	0.0256636
CNAG_12109	37.4873	2.60712	0.966044	2.69876	0.00695985	0.0392557
CNAG_02095	1101.43	2.61628	0.401409	6.51773	7.13789e-11	7.96126e-09
CNAG_12755	75.9775	2.62062	0.585154	4.47852	7.51628e-06	0.000176621
CNAG_12866	107.438	2.62903	0.643021	4.08856	4.34062e-05	0.000768979
CNAG_13158	22.9138	2.63342	0.930258	2.83085	0.00464243	0.0290633
CNAG_12450	86.9721	2.64249	0.604099	4.37426	1.21843e-05	0.000267279
CNAG_00601	531.269	2.6432	0.413797	6.38768	1.68422e-10	1.77832e-08
CNAG_05683	6777.76	2.64489	0.86838	3.04577	0.00232085	0.0173058
CNAG_00575	2883.38	2.65187	0.67598	3.92301	8.74506e-05	0.00132413
CNAG_12315	299.333	2.65995	0.483391	5.50268	3.74051e-08	2.01441e-06
CNAG_13053	76.8769	2.66224	0.730053	3.64664	0.000265697	0.00327044
CNAG_07557	915.75	2.67323	0.50893	5.25265	1.49926e-07	6.41766e-06
CNAG_03705	932.766	2.6765	0.696354	3.84359	0.000121248	0.00173943
CNAG_07032	1851.6	2.68617	0.416807	6.44463	1.15881e-10	1.24008e-08
CNAG_03142	11934.9	2.69513	0.870292	3.09681	0.00195617	0.0151723
CNAG_12161	124.233	2.69777	0.42598	6.33308	2.40312e-10	2.37879e-08
CNAG_12663	129.251	2.69881	0.575769	4.68732	2.76806e-06	7.69132e-05
CNAG_03143	60684.5	2.69934	0.5429	4.97207	6.62433e-07	2.2228e-05
CNAG_05097	652.382	2.69947	0.841823	3.2067	0.00134268	0.0115322
CNAG_01047	1126.01	2.70511	0.776325	3.4845	0.000493052	0.00535593
CNAG_12726	57.2337	2.70531	0.51267	5.2769	1.31385e-07	5.74828e-06
CNAG_00540	110.822	2.71321	0.855109	3.17294	0.00150904	0.0125268
CNAG_12912	266.974	2.71729	0.562327	4.83222	1.35018e-06	4.08093e-05
CNAG_04043	782.178	2.71787	0.790644	3.43754	0.000587015	0.00610052
CNAG_01387	891.055	2.71807	0.441344	6.15862	7.33801e-10	6.60338e-08
CNAG_06109	15381.6	2.72504	0.82931	3.28592	0.00101651	0.00928713
CNAG_07457	204.15	2.7279	0.492579	5.53799	3.05959e-08	1.73063e-06
CNAG_07347	10051.3	2.73609	0.302215	9.05343	1.38551e-19	1.37148e-16
CNAG_13204	188.385	2.74547	0.691959	3.96768	7.25747e-05	0.00114258
CNAG_04953	3415.92	2.76067	0.516846	5.34138	9.22403e-08	4.32219e-06
CNAG_02005	26.9638	2.76111	0.910183	3.03358	0.0024167	0.0178305
CNAG_01753	2532.42	2.76211	0.58991	4.68226	2.83732e-06	7.84833e-05
CNAG_12707	699.18	2.76414	0.392042	7.05062	1.78117e-12	3.06633e-10
CNAG_05168	143.118	2.7644	0.697232	3.96483	7.34493e-05	0.00115406
CNAG_02558	22.8321	2.76464	0.831886	3.32334	0.000889462	0.00837532
CNAG_07981	58.3218	2.77621	0.689316	4.02748	5.63772e-05	0.000947879
CNAG_12219	199.985	2.80161	0.487135	5.75119	8.86155e-09	5.61397e-07
CNAG_04112	771.726	2.80272	0.622683	4.50104	6.7621e-06	0.000160326
CNAG_04442	28.3454	2.80351	0.843858	3.32225	0.000892944	0.00839813
CNAG_12812	2247.7	2.80668	0.275724	10.1793	2.45363e-24	2.77576e-21
CNAG_02691	3526.96	2.8111	0.701044	4.00987	6.07516e-05	0.0010107
CNAG_13085	229.896	2.8208	0.579961	4.86378	1.15164e-06	3.53481e-05
CNAG_12892	25.9278	2.82306	0.656996	4.29692	1.7319e-05	0.00035439
CNAG_01944	29.9512	2.83534	0.948923	2.98796	0.00280851	0.0200185
CNAG_07940	145.681	2.84279	0.481624	5.90251	3.58005e-09	2.57731e-07
CNAG_12206	110.202	2.85977	0.520863	5.49044	4.00927e-08	2.11663e-06
CNAG_13134	322.43	2.86715	0.427059	6.71371	1.89739e-11	2.53916e-09
CNAG_07853	44.6708	2.8688	0.640953	4.47584	7.61119e-06	0.000177796
CNAG_05167	8411.6	2.88416	0.781175	3.69208	0.000222425	0.00285939
CNAG_12261	925.297	2.88513	0.631984	4.5652	4.9902e-06	0.000125452
CNAG_05732	1577.08	2.89472	0.516274	5.60694	2.05934e-08	1.20224e-06
CNAG_13202	16.6395	2.89566	0.999464	2.89721	0.00376496	0.0250123
CNAG_06156	582.503	2.89858	0.482542	6.0069	1.89101e-09	1.51262e-07
CNAG_06623	27638.4	2.90359	0.652954	4.44686	8.71362e-06	0.000200591
CNAG_02986	3149.44	2.90363	0.342448	8.47904	2.27061e-17	9.98942e-15
CNAG_00813	813.062	2.91284	0.93616	3.11147	0.00186157	0.0146592
CNAG_01751	2235.28	2.92987	0.5124	5.71793	1.07832e-08	6.72379e-07
CNAG_12853	118.237	2.93012	0.467777	6.26393	3.75391e-10	3.53895e-08
CNAG_03566	16770.2	2.93043	0.749323	3.91078	9.19991e-05	0.00137461
CNAG_05279	80.193	2.9321	0.624434	4.69561	2.65813e-06	7.43807e-05
CNAG_12392	403.52	2.93418	0.551839	5.31709	1.0544e-07	4.88294e-06
CNAG_01102	9300.87	2.93713	0.878705	3.34256	0.000830079	0.00797742
CNAG_04874	6246.46	2.93821	0.396613	7.40825	1.2798e-13	2.8152e-11
CNAG_05972	41.9533	2.93842	0.814297	3.60854	0.000307927	0.00361806
CNAG_12006	2073.85	2.93959	0.679932	4.32336	1.53674e-05	0.000322796
CNAG_07026	56.3157	2.93967	0.956891	3.07211	0.00212552	0.0161381
CNAG_00139	4958.96	2.94167	0.55353	5.31437	1.07024e-07	4.92746e-06
CNAG_12131	48.9169	2.94721	0.943862	3.1225	0.00179322	0.0142334
CNAG_01268	70.1724	2.95426	0.853631	3.46082	0.000538528	0.00573199
CNAG_12043	31.3332	2.95458	1.07749	2.74211	0.00610456	0.0356242
CNAG_12346	165.455	2.96115	0.685946	4.31688	1.58248e-05	0.000330651
CNAG_12583	17.7272	2.96609	1.06254	2.79151	0.00524633	0.031787
CNAG_04744	4527.46	2.97711	0.726012	4.10063	4.12025e-05	0.00073653
CNAG_02070	21195.3	2.98168	0.442766	6.73422	1.64813e-11	2.25027e-09
CNAG_02489	54.8927	2.98379	0.918101	3.24996	0.0011542	0.0102239
CNAG_02751	14526	2.98661	0.737731	4.04837	5.15752e-05	0.000882126
CNAG_12374	85.2308	3.00229	0.542702	5.53212	3.16375e-08	1.77686e-06
CNAG_07896	54.031	3.01944	0.850507	3.55016	0.000384993	0.00437606
CNAG_01368	1004.16	3.02281	0.92625	3.26349	0.00110048	0.00983604
CNAG_04322	5885.49	3.0252	0.7374	4.10252	4.0867e-05	0.000733845
CNAG_12074	1475.13	3.04467	0.596953	5.10036	3.39014e-07	1.27841e-05
CNAG_03058	58714.7	3.04906	0.525471	5.80254	6.53185e-09	4.38354e-07
CNAG_01690	897.983	3.05002	0.375155	8.13003	4.29173e-16	1.25875e-13
CNAG_12154	72.3115	3.05661	0.722781	4.22895	2.34783e-05	0.000462498
CNAG_03443	48.6488	3.07752	0.601925	5.11279	3.17441e-07	1.21169e-05
CNAG_13109	48.4491	3.09128	0.776105	3.98307	6.80318e-05	0.00109057
CNAG_01653	13465.1	3.09328	0.866345	3.5705	0.000356302	0.00411306
CNAG_07308	8336.24	3.09331	0.700666	4.41482	1.01094e-05	0.000228081
CNAG_12706	68.2513	3.09978	1.16957	2.65036	0.00804049	0.043471
CNAG_12883	59.2219	3.10015	1.13182	2.73909	0.00616091	0.0358737
CNAG_04417	3776.06	3.10421	0.677777	4.57999	4.65006e-06	0.000118025
CNAG_12989	183.051	3.10687	0.594963	5.22195	1.77047e-07	7.41818e-06
CNAG_00052	900.887	3.12301	0.808812	3.86123	0.000112817	0.0016453
CNAG_06286	97.7089	3.13769	0.626727	5.00647	5.54375e-07	1.95115e-05
CNAG_07949	117.749	3.14683	0.840043	3.74604	0.000179651	0.00241212
CNAG_03007	4759.79	3.15028	0.410495	7.67433	1.6628e-14	4.11492e-12
CNAG_12483	74.5251	3.17408	0.586264	5.41408	6.16042e-08	3.1272e-06
CNAG_01052	17976.8	3.18303	0.474514	6.70798	1.97342e-11	2.56188e-09
CNAG_13174	1185.85	3.20959	0.595804	5.38699	7.16486e-08	3.50816e-06
CNAG_02263	761.409	3.21562	0.787337	4.08418	4.42333e-05	0.000781882
CNAG_13070	85.3122	3.22884	1.12442	2.87157	0.00408437	0.0265333
CNAG_03037	67.3618	3.22937	0.487522	6.62404	3.49502e-11	4.39319e-09
CNAG_04698	1090.18	3.24424	0.304036	10.6706	1.39778e-26	2.2138e-23
CNAG_12822	2176.04	3.27301	0.42406	7.71828	1.17914e-14	3.01213e-12
CNAG_02864	2156.72	3.28556	0.658808	4.98713	6.12834e-07	2.10088e-05
CNAG_06672	533.819	3.31495	0.558823	5.93201	2.9924e-09	2.19415e-07
CNAG_02542	3921.13	3.31668	0.670535	4.94632	7.56311e-07	2.50595e-05
CNAG_07756	357.607	3.32066	0.46712	7.10878	1.17069e-12	2.20731e-10
CNAG_06050	187.565	3.34044	0.53895	6.19806	5.7164e-10	5.26375e-08
CNAG_00306	2734.2	3.3609	0.403421	8.33099	8.01706e-17	2.88578e-14
CNAG_03539	205.956	3.37007	0.497588	6.77281	1.26307e-11	1.78611e-09
CNAG_00485	7207.01	3.39008	0.409066	8.28736	1.15786e-16	3.82046e-14
CNAG_05968	112.175	3.40331	1.07526	3.1651	0.00155028	0.0127749
CNAG_01341	2020.84	3.40564	0.757769	4.4943	6.97993e-06	0.000164997
CNAG_00454	616.859	3.40849	0.737708	4.62038	3.83041e-06	0.000100109
CNAG_03268	1542.02	3.41266	0.70647	4.83057	1.36139e-06	4.09919e-05
CNAG_13071	37.4572	3.41278	1.0122	3.37163	0.000747251	0.00734597
CNAG_12690	25.2924	3.41694	1.08036	3.16279	0.00156265	0.0128501
CNAG_00110	179.677	3.42691	0.873733	3.92214	8.77644e-05	0.00132635
CNAG_07939	13318.9	3.46231	0.575466	6.01653	1.78192e-09	1.45475e-07
CNAG_04076	381.591	3.47816	0.770135	4.5163	6.29288e-06	0.00015101
CNAG_12032	174.926	3.48678	0.697502	4.99895	5.76424e-07	2.00206e-05
CNAG_05266	1132.85	3.4909	0.458839	7.60811	2.78124e-14	6.47784e-12
CNAG_12570	229.803	3.51106	0.587699	5.97425	2.31144e-09	1.77712e-07
CNAG_12875	64.9895	3.52624	0.525388	6.71169	1.92385e-11	2.53916e-09
CNAG_12028	36.8959	3.55274	0.86774	4.09424	4.23555e-05	0.000755435
CNAG_06075	20008.9	3.56016	0.579814	6.14017	8.24321e-10	7.25311e-08
CNAG_03713	8537.91	3.5754	0.518488	6.89581	5.35578e-12	8.53761e-10
CNAG_13200	2367.45	3.57659	0.351135	10.1858	2.29489e-24	2.77576e-21
CNAG_05911	151.841	3.61166	0.676006	5.34265	9.15991e-08	4.32219e-06
CNAG_06668	9266.43	3.75606	0.616492	6.09263	1.11073e-09	9.45792e-08
CNAG_11007	6.14296	3.77326	1.41344	2.66955	0.00759532	0.041769
CNAG_03068	158.397	3.78711	0.891966	4.2458	2.17815e-05	0.000434479
CNAG_02591	656.085	3.79853	0.819685	4.63413	3.5844e-06	9.55719e-05
CNAG_05265	3824.06	3.79951	0.45321	8.38356	5.13524e-17	2.0333e-14
CNAG_05278	13.2882	3.84213	1.14737	3.34864	0.000812096	0.00785224
CNAG_12268	18.9735	3.84304	1.14694	3.35068	0.000806127	0.00780406
CNAG_12289	178.339	3.84419	0.541953	7.09322	1.31029e-12	2.41307e-10
CNAG_07795	24.9058	3.87195	1.21697	3.18162	0.00146452	0.0122208
CNAG_13059	19.9554	3.8769	1.37421	2.82119	0.00478459	0.0297002
CNAG_12178	7.87262	3.9152	1.12062	3.49379	0.000476214	0.00520157
CNAG_07759	10.6325	3.91667	1.23452	3.17262	0.00151069	0.0125268
CNAG_01980	135.328	3.94347	0.503266	7.83575	4.66034e-15	1.2726e-12
CNAG_03477	212.026	3.94455	0.763423	5.16693	2.37974e-07	9.46577e-06
CNAG_12123	5.31131	3.95956	1.0959	3.61305	0.000302613	0.00357138
CNAG_05916	1547.36	3.98064	0.805486	4.94191	7.73617e-07	2.54202e-05
CNAG_13060	5.51174	3.98151	1.43749	2.76976	0.00560973	0.0333368
CNAG_00162	38047	4.03716	0.622365	6.4868	8.76786e-11	9.64343e-09
CNAG_12076	4.3432	4.05043	1.50623	2.68911	0.00716418	0.0400375
CNAG_07836	23.1767	4.11479	1.32332	3.10944	0.00187442	0.0146966
CNAG_12396	91.2565	4.12473	0.690257	5.97564	2.29185e-09	1.77712e-07
CNAG_12382	7.87736	4.2998	1.60603	2.67729	0.00742212	0.0410819
CNAG_12686	8.89682	4.36846	1.36915	3.19064	0.00141959	0.0119593
CNAG_07388	9.42744	4.48615	1.56946	2.8584	0.00425777	0.0272353
CNAG_12375	43.7852	4.53986	0.984162	4.61292	3.97048e-06	0.000102752
CNAG_10503	33.8104	4.79189	0.91413	5.24202	1.58827e-07	6.72593e-06
CNAG_00161	1366.51	4.92881	0.650848	7.57291	3.64965e-14	8.25759e-12
CNAG_12031	22.6639	5.00861	1.10127	4.54803	5.41495e-06	0.000133586
CNAG_00699	15541.8	5.05791	0.432143	11.7043	1.21197e-31	3.41541e-28
CNAG_05565	51.0836	5.18208	1.54411	3.35603	0.000790687	0.0076922
CNAG_12159	50.6474	5.88848	1.20445	4.88895	1.01377e-06	3.19843e-05
CNAG_07765	3276.17	5.99317	1.22979	4.87334	1.09726e-06	3.40753e-05
CNAG_02499	123.35	6.3891	1.81601	3.51821	0.00043447	0.00480526
CNAG_02253	7.0317	6.88033	2.02843	3.39196	0.000693952	0.00693691
CNAG_06153	2596.48	-0.995552	0.3085	-3.22708	0.00125061	0.0108951
CNAG_07351	678.317	-0.991841	0.335737	-2.95422	0.00313456	0.0218701
CNAG_06642	2825.65	-0.984374	0.233938	-4.20784	2.57819e-05	0.000496757
CNAG_03981	1889.77	-0.982582	0.296944	-3.30898	0.000936356	0.00869285
CNAG_04969	6881.37	-0.978876	0.222931	-4.39093	1.12867e-05	0.000251067
CNAG_04962	1031.06	-0.978215	0.36021	-2.71568	0.00661393	0.0378426
CNAG_01038	323.661	-0.977219	0.354268	-2.75842	0.00580824	0.0341719
CNAG_01188	568.169	-0.976332	0.251816	-3.87717	0.000105678	0.00155262
CNAG_01235	2456.8	-0.975879	0.215043	-4.53807	5.67724e-06	0.000138333
CNAG_04182	400.128	-0.972799	0.340492	-2.85704	0.00427611	0.0273165
CNAG_05618	765.445	-0.972601	0.315577	-3.08198	0.00205629	0.0157788
CNAG_00176	1546.4	-0.97063	0.296835	-3.26994	0.00107572	0.00968304
CNAG_06860	1197.93	-0.968719	0.304087	-3.18566	0.00144424	0.0121026
CNAG_06188	615.089	-0.965317	0.335876	-2.87403	0.00405277	0.0263623
CNAG_01017	1085.8	-0.963085	0.29853	-3.22609	0.00125493	0.0109207
CNAG_05588	1633.06	-0.960894	0.27342	-3.51435	0.000440831	0.00486882
CNAG_02350	300.109	-0.95678	0.370712	-2.58093	0.00985353	0.0499872
CNAG_03827	1268.21	-0.956144	0.344839	-2.77273	0.00555885	0.0331728
CNAG_00791	1130.93	-0.954613	0.231047	-4.13168	3.60114e-05	0.000667856
CNAG_05553	255.977	-0.954194	0.353971	-2.69569	0.0070244	0.0395354
CNAG_03418	2333.35	-0.949872	0.257549	-3.68812	0.00022592	0.00289025
CNAG_07464	1799.87	-0.949251	0.325716	-2.91435	0.00356425	0.0239807
CNAG_05195	1597.99	-0.941662	0.358599	-2.62594	0.00864091	0.0456951
CNAG_00992	4612.09	-0.93922	0.354383	-2.6503	0.00804204	0.043471
CNAG_01372	634.789	-0.938122	0.29462	-3.18418	0.00145166	0.0121519
CNAG_01057	801.863	-0.925607	0.270131	-3.42651	0.000611397	0.00630424
CNAG_03109	1499.43	-0.925438	0.309926	-2.98599	0.00282659	0.0201112
CNAG_03607	480.145	-0.924886	0.27893	-3.31584	0.000913688	0.00857286
CNAG_02595	399.701	-0.924477	0.34488	-2.68058	0.00734952	0.0407855
CNAG_05454	225.086	-0.92365	0.34964	-2.64172	0.00824865	0.0442555
CNAG_04114	5761.44	-0.923324	0.224946	-4.10464	4.04944e-05	0.000731187
CNAG_06079	1880.55	-0.912507	0.340918	-2.67662	0.0074369	0.0411262
CNAG_03183	987.408	-0.911423	0.272982	-3.33876	0.000841525	0.00804835
CNAG_05000	628.939	-0.907848	0.310421	-2.92457	0.0034493	0.0233862
CNAG_06288	366.445	-0.907122	0.350277	-2.58973	0.00960516	0.0490997
CNAG_05562	650.937	-0.904415	0.303879	-2.97624	0.00291809	0.0206694
CNAG_05311	2010.64	-0.904383	0.308414	-2.93237	0.00336384	0.0230036
CNAG_05431	5538.29	-0.899943	0.21373	-4.21065	2.54638e-05	0.000493026
CNAG_03466	1201.87	-0.899327	0.345379	-2.60389	0.00921727	0.0477694
CNAG_05141	755.89	-0.899071	0.254705	-3.52985	0.000415791	0.00463101
CNAG_05809	4305.28	-0.898324	0.284786	-3.15438	0.00160839	0.0130903
CNAG_03320	1581.13	-0.897776	0.260461	-3.44687	0.00056712	0.00594198
CNAG_07488	425.528	-0.894632	0.331082	-2.70215	0.00688927	0.0389409
CNAG_06112	2530.14	-0.891599	0.272058	-3.27724	0.00104827	0.00953075
CNAG_05465	5632.41	-0.891343	0.197029	-4.52392	6.07053e-06	0.000146563
CNAG_05404	1242.41	-0.889437	0.263682	-3.37314	0.000743165	0.00732892
CNAG_01848	2632.35	-0.888406	0.263473	-3.37191	0.000746488	0.00734597
CNAG_01083	3670.58	-0.886534	0.305282	-2.90398	0.00368453	0.0245811
CNAG_05830	1484.13	-0.885863	0.284592	-3.11274	0.00185357	0.0146492
CNAG_03476	2246.45	-0.884723	0.311544	-2.8398	0.00451416	0.0285981
CNAG_02432	822.232	-0.878566	0.329775	-2.66414	0.00771863	0.0421835
CNAG_06548	1089.27	-0.87839	0.25761	-3.40977	0.000650188	0.00659263
CNAG_05899	955.213	-0.876907	0.257933	-3.39975	0.000674476	0.00679387
CNAG_02524	899.946	-0.872107	0.308156	-2.83008	0.00465361	0.029109
CNAG_00411	442.109	-0.871121	0.30445	-2.8613	0.00421913	0.027075
CNAG_05792	3969.5	-0.868899	0.251974	-3.44837	0.000563974	0.00593898
CNAG_05893	3447.95	-0.868866	0.193418	-4.49217	7.05001e-06	0.000166158
CNAG_07510	1221.29	-0.866664	0.28826	-3.00654	0.00264242	0.0191099
CNAG_07426	1154.34	-0.866221	0.315171	-2.74841	0.00598842	0.034998
CNAG_06308	303.862	-0.864641	0.329284	-2.62583	0.00864392	0.0456951
CNAG_01439	525.945	-0.864096	0.326548	-2.64615	0.0081413	0.043828
CNAG_06614	2444.93	-0.859827	0.259421	-3.31441	0.00091837	0.00859642
CNAG_04635	2998.5	-0.85666	0.324664	-2.6386	0.00832481	0.0445735
CNAG_08018	1433.94	-0.856332	0.261887	-3.26985	0.00107603	0.00968304
CNAG_04005	1515.14	-0.85576	0.285058	-3.00205	0.00268165	0.0193406
CNAG_00146	645.468	-0.85384	0.259395	-3.29166	0.000995974	0.00917623
CNAG_02265	1105.7	-0.85141	0.243132	-3.50184	0.00046206	0.00508202
CNAG_03638	2244.2	-0.847704	0.27336	-3.10105	0.00192835	0.0150006
CNAG_06564	1967.81	-0.847567	0.225788	-3.75381	0.000174164	0.00234958
CNAG_00649	2309.65	-0.846998	0.2266	-3.73785	0.000185602	0.00247438
CNAG_00111	933.245	-0.843362	0.308809	-2.73101	0.00631402	0.0365504
CNAG_05242	1489.15	-0.837348	0.22349	-3.7467	0.000179177	0.00241212
CNAG_05457	11537.2	-0.828092	0.312582	-2.6492	0.00806818	0.0435528
CNAG_06178	1636.51	-0.826155	0.257432	-3.20922	0.00133098	0.0114441
CNAG_01843	527.454	-0.820216	0.308294	-2.6605	0.00780254	0.0425247
CNAG_02233	1216.69	-0.818296	0.25632	-3.19248	0.00141055	0.0119211
CNAG_00805	1219.81	-0.815653	0.249523	-3.26886	0.00107984	0.00969526
CNAG_05999	1151.1	-0.81224	0.245157	-3.31314	0.000922553	0.00862538
CNAG_02426	851.202	-0.812065	0.269461	-3.01366	0.00258119	0.0187355
CNAG_07377	2128.91	-0.811932	0.302966	-2.67994	0.00736353	0.0408346
CNAG_05352	1142.72	-0.810724	0.28026	-2.89276	0.00381873	0.0252636
CNAG_00634	1840.73	-0.80726	0.309953	-2.60446	0.00920191	0.0477379
CNAG_04501	1731.49	-0.802938	0.273294	-2.938	0.00330335	0.0227274
CNAG_07507	497.739	-0.802561	0.272905	-2.94081	0.00327357	0.0226011
CNAG_03756	883.173	-0.798188	0.304149	-2.62433	0.00868189	0.04579
CNAG_03561	1565.8	-0.797476	0.306861	-2.59881	0.00935466	0.0482289
CNAG_04580	2453.41	-0.783591	0.284042	-2.75871	0.00580294	0.0341662
CNAG_02825	1078.46	-0.776358	0.252226	-3.07803	0.00208376	0.0158972
CNAG_01845	4219.18	-0.770537	0.273492	-2.81741	0.00484134	0.0299244
CNAG_05240	619.807	-0.768717	0.275918	-2.78603	0.00533581	0.0321815
CNAG_04762	7464.52	-0.767293	0.235445	-3.25891	0.00111843	0.00994031
CNAG_07591	3097.24	-0.767083	0.230762	-3.32413	0.000886947	0.00837156
CNAG_01631	668.167	-0.766659	0.227923	-3.36368	0.000769102	0.00750989
CNAG_01770	3309.97	-0.766356	0.17486	-4.38268	1.17227e-05	0.000258585
CNAG_00268	2287.09	-0.763645	0.232082	-3.29041	0.00100042	0.00917998
CNAG_06246	9836.65	-0.761902	0.205765	-3.70278	0.000213252	0.00277754
CNAG_01949	1400.93	-0.757831	0.281075	-2.69619	0.00701375	0.0395035
CNAG_03139	1704.71	-0.757277	0.281389	-2.69121	0.00711939	0.0398716
CNAG_02671	3002.92	-0.756958	0.200698	-3.77163	0.000162184	0.00222203
CNAG_01255	4526.23	-0.751242	0.220153	-3.41237	0.000644011	0.00655517
CNAG_02175	1962.84	-0.749575	0.258351	-2.90138	0.00371526	0.0247266
CNAG_03397	2153.19	-0.748552	0.232503	-3.21953	0.00128402	0.0111127
CNAG_07323	961.213	-0.748464	0.18966	-3.94636	7.93497e-05	0.00122623
CNAG_03419	1041.75	-0.74641	0.254596	-2.93175	0.0033706	0.02303
CNAG_04032	7300.1	-0.738166	0.229268	-3.21966	0.00128344	0.0111127
CNAG_01343	425.987	-0.733364	0.248242	-2.95423	0.00313453	0.0218701
CNAG_04071	2665.65	-0.730164	0.269242	-2.71192	0.00668947	0.0380706
CNAG_05613	2268.54	-0.729383	0.275479	-2.64769	0.00810434	0.0437182
CNAG_03362	663.709	-0.727928	0.273212	-2.66433	0.00771415	0.0421835
CNAG_06240	4521.22	-0.727288	0.261984	-2.77607	0.00550197	0.0328831
CNAG_01530	1800.57	-0.727037	0.269603	-2.69669	0.00700316	0.0394719
CNAG_01884	10269.8	-0.72703	0.20043	-3.62735	0.000286345	0.00345104
CNAG_00778	1973.64	-0.72581	0.221577	-3.27566	0.00105417	0.00956241
CNAG_00020	1738.05	-0.724031	0.264155	-2.74093	0.00612653	0.0356998
CNAG_05180	2128.35	-0.723351	0.274613	-2.63408	0.00843667	0.0448594
CNAG_00116	5412.55	-0.723012	0.232378	-3.11137	0.00186224	0.0146592
CNAG_04715	1718.93	-0.719815	0.196388	-3.66527	0.000247075	0.00308363
CNAG_03190	2550.17	-0.719656	0.198915	-3.61791	0.000296994	0.00352004
CNAG_01859	1101.35	-0.71936	0.245888	-2.92556	0.00343835	0.0233319
CNAG_01854	16599.2	-0.715833	0.258852	-2.76541	0.00568508	0.0336222
CNAG_06125	86993.4	-0.714646	0.195103	-3.66291	0.000249365	0.00310491
CNAG_01340	1902.84	-0.704885	0.220899	-3.19098	0.00141789	0.0119593
CNAG_05660	2769.23	-0.704757	0.228917	-3.07865	0.00207939	0.0158791
CNAG_00600	1482.6	-0.698658	0.236039	-2.95992	0.00307715	0.0216028
CNAG_06796	532.504	-0.698394	0.242757	-2.87693	0.00401566	0.0262376
CNAG_01039	2725.18	-0.69786	0.209113	-3.33725	0.000846126	0.0080826
CNAG_02530	1025.47	-0.696709	0.257523	-2.70542	0.00682171	0.0386417
CNAG_00143	1030.17	-0.696526	0.212502	-3.27773	0.00104645	0.00952509
CNAG_06161	1193.95	-0.694591	0.247374	-2.80786	0.00498715	0.0305912
CNAG_04821	1367.4	-0.694492	0.263848	-2.63217	0.0084842	0.0450009
CNAG_02189	12831.6	-0.686236	0.23634	-2.90359	0.00368912	0.024591
CNAG_00334	11365.9	-0.683517	0.218907	-3.12241	0.00179378	0.0142334
CNAG_01297	1000.34	-0.682859	0.26301	-2.59632	0.00942284	0.0483913
CNAG_02134	1005.76	-0.673675	0.206948	-3.25529	0.00113277	0.0100566
CNAG_01357	661.888	-0.673053	0.252837	-2.662	0.00776776	0.0423642
CNAG_02532	888.071	-0.663945	0.255418	-2.59944	0.00933759	0.0481722
CNAG_05280	1307.76	-0.64696	0.24665	-2.62299	0.00871614	0.045893
CNAG_04448	6211.02	-0.64274	0.229093	-2.80558	0.00502258	0.0307134
CNAG_06113	9551.99	-0.642373	0.212253	-3.02645	0.00247446	0.0181422
CNAG_01258	1412.25	-0.640295	0.242689	-2.63833	0.0083315	0.0445791
CNAG_05933	2373.99	-0.640169	0.170101	-3.76347	0.000167572	0.00227616
CNAG_02936	2212.92	-0.63186	0.2152	-2.93615	0.00332309	0.0228235
CNAG_03747	4603.45	-0.628192	0.234096	-2.68348	0.00728593	0.0405462
CNAG_04864	3886.58	-0.623242	0.240023	-2.59659	0.00941545	0.0483848
CNAG_01890	7896.96	-0.617843	0.217241	-2.84405	0.00445445	0.0283105
CNAG_02866	868.977	-0.617429	0.229898	-2.68566	0.00723857	0.0403678
CNAG_01183	859.484	-0.61577	0.236107	-2.60801	0.00910714	0.0474158
CNAG_04444	1469.36	-0.613293	0.231729	-2.6466	0.00813066	0.0438005
CNAG_03283	3744.16	-0.611102	0.23522	-2.598	0.00937685	0.0482737
CNAG_02498	2555.17	-0.60894	0.199513	-3.05214	0.00227218	0.0170554
CNAG_02858	3612.86	-0.592264	0.20335	-2.91253	0.0035851	0.0241005
CNAG_05525	4747.25	-0.582195	0.221866	-2.62408	0.00868829	0.04579
CNAG_00640	12649.1	-0.569955	0.209156	-2.72502	0.00642976	0.0371117
CNAG_01091	1234.97	-0.492007	0.188875	-2.60493	0.00918921	0.0477176
CNAG_01117	36951.8	-0.479672	0.18186	-2.63758	0.00834992	0.0446475
CNAG_05132	2335.25	0.488745	0.175738	2.7811	0.00541751	0.032501
CNAG_02990	29133.5	0.583716	0.211205	2.76374	0.00571432	0.0337695
CNAG_05783	3600.83	0.607821	0.219946	2.7635	0.0057185	0.0337695
CNAG_01799	2177.88	0.631713	0.203266	3.10782	0.00188476	0.0147484
CNAG_05068	5512.39	0.643226	0.2088	3.08058	0.00206598	0.0158227
CNAG_02315	4141.24	0.653319	0.214313	3.04843	0.00230038	0.0172018
CNAG_06244	2655.85	0.654159	0.208449	3.13822	0.00169979	0.0136795
CNAG_00652	1804.22	0.656225	0.230199	2.85068	0.00436254	0.0277932
CNAG_02501	1032.05	0.663958	0.256203	2.59153	0.00955491	0.0488794
CNAG_02523	1509.03	0.671545	0.256818	2.61487	0.00892612	0.0466266
CNAG_01281	681.37	0.672239	0.254968	2.63657	0.00837499	0.0447212
CNAG_05349	4736	0.672683	0.247273	2.72041	0.00652015	0.0375062
CNAG_12780	1395.48	0.686497	0.258541	2.65528	0.00792436	0.04307
CNAG_02495	514.461	0.692636	0.263432	2.62927	0.00855671	0.0453552
CNAG_00872	3821.25	0.693691	0.2675	2.59324	0.00950777	0.0487012
CNAG_00503	1624.76	0.697021	0.225993	3.08427	0.00204055	0.015719
CNAG_06337	2937.3	0.711245	0.246588	2.88434	0.00392233	0.0257767
CNAG_02806	2706.01	0.719092	0.221457	3.2471	0.00116589	0.0102814
CNAG_01834	888.925	0.72361	0.201363	3.59355	0.0003262	0.0037988
CNAG_02761	1684.03	0.724234	0.250207	2.89454	0.00379717	0.0251841
CNAG_05807	1630.71	0.727673	0.261356	2.78422	0.00536564	0.0323105
CNAG_04828	9606.77	0.735769	0.225131	3.26819	0.00108239	0.00970715
CNAG_03788	785.324	0.740333	0.277721	2.66575	0.00768172	0.0420688
CNAG_03896	271.469	0.742327	0.233858	3.17426	0.00150217	0.0124955
CNAG_05664	2192.22	0.745437	0.263025	2.83409	0.00459566	0.0289295
CNAG_02227	350.743	0.747176	0.277532	2.69222	0.00709786	0.0398074
CNAG_06723	2041.05	0.747566	0.28279	2.64354	0.00820444	0.044078
CNAG_04338	844.868	0.748871	0.272338	2.74978	0.00596348	0.0349038
CNAG_04636	1619.39	0.756415	0.234647	3.22363	0.00126578	0.0109788
CNAG_05486	905.412	0.757456	0.293378	2.58185	0.00982731	0.0499182
CNAG_01422	1324.49	0.762304	0.29095	2.62005	0.00879168	0.046168
CNAG_03885	822.508	0.766787	0.26781	2.86317	0.00419423	0.0269686
CNAG_02684	17567.1	0.76941	0.215814	3.56515	0.000363645	0.0041917
CNAG_05768	1458.25	0.770263	0.29821	2.58296	0.00979569	0.0497895
CNAG_02786	502.695	0.775599	0.269548	2.87741	0.00400953	0.0262192
CNAG_03049	861.373	0.783214	0.253723	3.08689	0.00202262	0.0156252
CNAG_06158	1322.7	0.786986	0.290696	2.70725	0.0067843	0.0385401
CNAG_01321	2158.11	0.794212	0.171639	4.62722	3.70604e-06	9.81215e-05
CNAG_03048	2177.75	0.795204	0.300639	2.64505	0.008168	0.043912
CNAG_05921	2298.16	0.802359	0.219354	3.65783	0.000254365	0.00315229
CNAG_06757	701.859	0.812729	0.25457	3.19255	0.0014102	0.0119211
CNAG_05250	3467.25	0.815043	0.292958	2.78211	0.00540063	0.0324489
CNAG_02443	483.037	0.823474	0.31458	2.61769	0.00885269	0.0463527
CNAG_07770	1849.87	0.831101	0.277848	2.99121	0.00277876	0.019896
CNAG_07996	479.817	0.832471	0.2956	2.8162	0.00485947	0.0299939
CNAG_01314	2791.98	0.83437	0.230643	3.61758	0.000297375	0.00352004
CNAG_00456	24401.5	0.836868	0.28506	2.93576	0.00332727	0.0228324
CNAG_02067	821.211	0.84035	0.296071	2.83834	0.00453485	0.0286833
CNAG_06606	7285.74	0.841058	0.314577	2.67361	0.00750388	0.0413811
CNAG_02880	2376.41	0.842175	0.289858	2.90547	0.00366696	0.0245052
CNAG_01752	1258.26	0.844124	0.267924	3.15061	0.00162928	0.0131925
CNAG_05931	1606.56	0.845482	0.32039	2.63891	0.00831726	0.0445632
CNAG_07855	5509.34	0.851432	0.286559	2.97123	0.0029661	0.0209719
CNAG_04869	10725.1	0.861734	0.30851	2.79322	0.00521867	0.0316437
CNAG_03059	1514.26	0.866403	0.280696	3.08662	0.00202444	0.0156252
CNAG_03012	83851	0.868113	0.2057	4.22028	2.43997e-05	0.000474745
CNAG_03859	2065.86	0.873655	0.321365	2.71858	0.00655638	0.0376504
CNAG_01893	1457.95	0.882176	0.336197	2.62398	0.00869079	0.04579
CNAG_03078	1770.06	0.885043	0.222083	3.98519	6.7426e-05	0.00108703
CNAG_02445	753.458	0.887419	0.302098	2.93752	0.00330845	0.0227427
CNAG_04511	457.473	0.890582	0.260514	3.41856	0.000629527	0.00644919
CNAG_01313	1577.19	0.894376	0.32084	2.78761	0.00530985	0.0320493
CNAG_06439	1252.29	0.901163	0.299015	3.01377	0.00258021	0.0187355
CNAG_00716	2343.3	0.902034	0.285141	3.16347	0.001559	0.0128334
CNAG_02023	2205.2	0.909431	0.275228	3.30429	0.000952183	0.0088191
CNAG_02874	3334.8	0.912569	0.349702	2.60956	0.00906575	0.0472751
CNAG_04855	362.011	0.915393	0.295998	3.09256	0.00198435	0.0153608
CNAG_06870	564.178	0.916487	0.324385	2.82531	0.00472351	0.0294996
CNAG_02130	3901.75	0.919443	0.233633	3.93543	8.30496e-05	0.00126963
CNAG_04409	1606.45	0.921124	0.277851	3.31518	0.000915855	0.00858302
CNAG_06712	1267.47	0.921851	0.248077	3.716	0.000202405	0.00266253
CNAG_03894	2942.57	0.929917	0.308361	3.01568	0.00256407	0.018697
CNAG_02938	2135.84	0.936478	0.23121	4.05034	5.11443e-05	0.000876648
CNAG_05201	1101.55	0.938038	0.287613	3.26146	0.0011084	0.0098894
CNAG_00066	2795.69	0.943338	0.285042	3.30947	0.000934721	0.00868786
CNAG_02313	744.023	0.949657	0.363062	2.61569	0.00890482	0.0465461
CNAG_05229	2981.97	0.953455	0.358741	2.65778	0.00786573	0.0427807
CNAG_02848	753.843	0.953695	0.328708	2.90134	0.0037157	0.0247266
CNAG_01575	2210.06	0.954494	0.293902	3.24766	0.0011636	0.0102726
CNAG_05910	158.748	0.955838	0.330404	2.89294	0.00381658	0.0252636
CNAG_04189	4494.38	0.958574	0.348081	2.75388	0.00588934	0.0345721
CNAG_05396	1804.09	0.958692	0.260261	3.68357	0.000229987	0.0029328
CNAG_05742	757.454	0.961289	0.254109	3.78297	0.000154967	0.00214168
CNAG_03793	624.401	0.968315	0.324026	2.98839	0.00280454	0.0200083
CNAG_05264	5428.3	0.98388	0.248923	3.95254	7.73252e-05	0.00120302
CNAG_01701	1007.02	0.983897	0.319844	3.07618	0.00209674	0.0159808
CNAG_03677	9864.21	0.988603	0.325355	3.03853	0.00237732	0.0176274
CNAG_04920	4162.14	0.990478	0.287494	3.44521	0.000570613	0.00596132
CNAG_00609	585.254	0.99211	0.343539	2.88791	0.00387809	0.0255865
CNAG_06168	2217.6	0.994314	0.286797	3.46696	0.000526387	0.00564068
CNAG_05069	651.674	0.995367	0.339334	2.9333	0.00335383	0.0229749
CNAG_00069	10.0522	-4.95445	3.62702	-1.36598	NA	NA
CNAG_13152	3.39074	-4.86212	2.15394	-2.25731	0.0239887	0.0946992
CNAG_13153	3.48593	-4.73271	2.06294	-2.29416	0.0217813	0.0882281
CNAG_12251	3.73644	-4.64162	2.12701	-2.18222	0.0290931	0.107759
CNAG_07516	9.89002	-4.61284	1.87178	-2.46442	0.0137236	0.0639279
CNAG_12035	5.11204	-4.25986	2.08205	-2.046	NA	NA
CNAG_00911	4.0837	-3.9268	1.88353	-2.08481	0.0370863	0.127912
CNAG_12937	2.94468	-3.85774	2.06517	-1.868	0.0617618	0.181605
CNAG_12665	3.07441	-3.82448	2.09658	-1.82415	0.0681293	0.193722
CNAG_12637	1.48615	-3.81197	3.91052	-0.974798	0.32966	NA
CNAG_12490	5.88752	-3.77811	1.5932	-2.37139	0.0177211	0.0763928
CNAG_04007	14.6046	-3.73205	1.5066	-2.47713	0.0132443	0.0622334
CNAG_12975	2.19845	-3.64397	2.45	-1.48734	0.136926	NA
CNAG_12774	2.13643	-3.54824	2.47258	-1.43504	0.151277	NA
CNAG_12848	3.05995	-3.33392	2.05461	-1.62266	0.104663	0.259821
CNAG_13159	35.7878	-3.31643	1.44272	-2.29874	0.0215197	0.0874819
CNAG_12215	40.6628	-3.19828	4.1863	-0.763987	NA	NA
CNAG_04084	2.02087	-3.15793	2.44895	-1.2895	0.197224	NA
CNAG_03465	689.654	-3.1164	0.777929	-4.00602	NA	NA
CNAG_12216	13.6234	-3.07942	1.57237	-1.95845	NA	NA
CNAG_05093	9.12632	-2.98804	1.60295	-1.86409	0.0623091	0.182547
CNAG_12524	1.5351	-2.98649	2.57496	-1.15982	0.246122	NA
CNAG_12941	1.25495	-2.93292	2.779	-1.05539	0.291249	NA
CNAG_06066	22.066	-2.93035	1.37012	-2.13876	0.032455	0.117408
CNAG_12235	13.0265	-2.91147	1.35829	-2.14348	0.0320744	0.116352
CNAG_07850	1.4338	-2.88684	2.69624	-1.07069	0.284308	NA
CNAG_04116	1.63209	-2.80591	3.26427	-0.859582	0.390019	NA
CNAG_12576	7.64599	-2.78929	1.53241	-1.8202	0.0687281	0.194725
CNAG_05837	1.14384	-2.73601	2.82344	-0.969034	0.332528	NA
CNAG_12650	1.60478	-2.72575	2.572	-1.05978	0.289246	NA
CNAG_07934	1.33975	-2.72359	2.80839	-0.969805	0.332144	NA
CNAG_09000	1.6214	-2.6851	3.50398	-0.766301	0.443497	NA
CNAG_02734	13.4514	-2.64548	1.2681	-2.08618	0.0369628	0.127542
CNAG_03617	1.12838	-2.62614	4.25285	-0.617502	0.536903	NA
CNAG_04551	4.06721	-2.56071	2.03075	-1.26097	0.207319	0.402195
CNAG_02049	12.8408	-2.50268	1.46577	-1.70742	0.087744	0.230157
CNAG_12791	9.20064	-2.48733	1.93675	-1.28428	0.199044	0.392423
CNAG_03551	13.9716	-2.46642	1.16747	-2.11262	0.0346336	0.122166
CNAG_12556	0.728293	-2.46151	3.27049	-0.752642	0.451665	NA
CNAG_12737	1.32012	-2.43768	2.80014	-0.870556	0.383997	NA
CNAG_12302	17.662	-2.40462	1.03347	-2.32674	0.019979	0.0828371
CNAG_04223	6.90933	-2.3735	1.64469	-1.44312	0.148986	0.326795
CNAG_12624	0.740202	-2.36129	3.21159	-0.73524	0.462194	NA
CNAG_12189	1.02925	-2.35446	4.25403	-0.553467	0.579944	NA
CNAG_02840	170.318	-2.32115	0.901015	-2.57615	0.00999072	0.0505214
CNAG_07422	1.48976	-2.31503	3.00681	-0.769928	0.441343	NA
CNAG_09004	1.73465	-2.26802	3.28972	-0.689425	0.490556	NA
CNAG_12439	2.66011	-2.2431	1.90992	-1.17445	0.240217	0.443008
CNAG_12386	0.598034	-2.19319	4.25484	-0.515457	0.606234	NA
CNAG_05833	65.4366	-2.13955	1.11779	-1.91408	0.0556099	0.169375
CNAG_12086	18.5594	-2.13481	0.96075	-2.22202	0.0262817	0.100933
CNAG_05658	57.302	-2.11574	1.29734	-1.63083	0.102927	0.257122
CNAG_12449	5.27932	-2.10613	2.10096	-1.00246	0.316121	0.524374
CNAG_12242	23.446	-2.09478	1.24085	-1.68818	0.0913771	0.236398
CNAG_01514	1.79511	-2.08366	3.20611	-0.649904	0.515754	NA
CNAG_13190	7.33049	-2.02037	1.46179	-1.38212	0.166934	0.352994
CNAG_12170	18.356	-1.99677	1.65419	-1.2071	0.227394	0.427422
CNAG_12715	22.4693	-1.99565	1.23495	-1.61597	0.1061	0.261905
CNAG_03164	6.19322	-1.92503	2.53647	-0.758941	0.447888	0.647112
CNAG_04310	258.803	-1.89879	0.798684	-2.3774	0.0174352	0.075489
CNAG_07816	7.37502	-1.88986	1.61381	-1.17106	0.241577	0.444497
CNAG_03101	22769.4	-1.87199	1.24204	-1.50719	0.131761	0.303143
CNAG_03252	5.24417	-1.86029	2.36804	-0.785581	0.432113	0.632631
CNAG_04302	191.215	-1.84816	0.723059	-2.55603	0.0105874	0.052797
CNAG_08001	15.4062	-1.83986	1.38285	-1.33049	0.183358	0.374293
CNAG_12574	43.7235	-1.81478	1.07263	-1.69191	0.0906637	0.23509
CNAG_06330	146.456	-1.80971	0.768323	-2.3554	0.018503	0.0786281
CNAG_05016	29.9706	-1.80558	1.04292	-1.73128	0.0834024	0.222229
CNAG_12910	315.488	-1.80005	0.815139	-2.20827	0.0272255	0.103504
CNAG_07742	0.546251	-1.79406	4.25729	-0.421408	0.673457	NA
CNAG_06810	50.5335	-1.7894	0.773605	-2.31307	0.0207188	0.0849233
CNAG_12073	0.746983	-1.78855	3.37889	-0.52933	0.596577	NA
CNAG_07478	177.918	-1.74237	0.787881	-2.21146	0.027004	0.102915
CNAG_02733	19.0955	-1.73604	1.00175	-1.733	0.0830956	0.221662
CNAG_12845	4.05716	-1.72913	2.21498	-0.78065	0.435008	0.635414
CNAG_01965	25.1705	-1.71965	0.832856	-2.06476	0.0389458	0.131913
CNAG_01566	265.555	-1.71647	0.779981	-2.20065	0.0277606	0.104734
CNAG_02476	368.926	-1.68825	0.768427	-2.19703	NA	NA
CNAG_12905	4.47162	-1.68781	1.7804	-0.947996	0.343131	0.550275
CNAG_06082	0.597364	-1.67642	4.25815	-0.393697	0.693805	NA
CNAG_06976	0.362543	-1.66353	4.25825	-0.39066	0.696049	NA
CNAG_13002	5.46763	-1.65057	1.63236	-1.01116	0.311942	0.520125
CNAG_07588	5.8367	-1.63128	1.58582	-1.02867	0.303634	0.512548
CNAG_03199	242.151	-1.61122	0.694055	-2.32146	0.0202622	0.0837453
CNAG_04138	0.620874	-1.6029	4.25873	-0.376379	0.706635	NA
CNAG_05326	250.27	-1.59654	0.675775	-2.36253	0.0181505	0.077694
CNAG_09008	0.712281	-1.59294	4.25881	-0.374035	0.708378	NA
CNAG_02478	388.156	-1.59073	0.641259	-2.48063	0.0131149	0.0617827
CNAG_12759	0.55833	-1.5834	3.49526	-0.453012	0.65054	NA
CNAG_04915	2.61265	-1.57151	1.9194	-0.818752	0.412928	0.616095
CNAG_12882	48.5878	-1.56853	1.0386	-1.51023	0.130986	0.301865
CNAG_01075	165.241	-1.5674	0.763161	-2.05382	0.0399927	0.134455
CNAG_01465	379.702	-1.56395	0.643424	-2.43067	0.015071	0.0680816
CNAG_02599	24.1129	-1.55088	1.11655	-1.389	0.164834	0.350159
CNAG_12935	151.816	-1.53516	0.718804	-2.13571	0.0327031	0.11777
CNAG_01891	398.991	-1.52194	0.609716	-2.49614	0.0125552	0.0597878
CNAG_02365	184.748	-1.51792	0.591417	-2.56659	0.0102705	0.0514758
CNAG_12578	1.45582	-1.51084	2.27469	-0.664197	0.506564	NA
CNAG_12693	2.66926	-1.49678	1.81135	-0.826335	0.408614	0.611828
CNAG_01468	139.173	-1.49519	0.775917	-1.927	0.05398	0.165493
CNAG_12474	9.07814	-1.46093	1.22615	-1.19148	0.233466	0.434802
CNAG_12476	38.1412	-1.4503	1.14019	-1.27199	0.203377	0.397175
CNAG_01078	133.464	-1.43555	0.583059	-2.46211	0.0138122	0.0642597
CNAG_13037	50.3494	-1.43416	1.41477	-1.01371	0.310723	0.519775
CNAG_05591	296.539	-1.42492	0.705429	-2.01993	0.0433908	0.141521
CNAG_07985	74.0391	-1.42404	0.924834	-1.53978	0.123614	0.28934
CNAG_12804	13.4862	-1.40959	1.32245	-1.0659	0.28647	0.493989
CNAG_04546	243.481	-1.40815	0.586046	-2.40279	0.0162703	0.0718737
CNAG_00537	2000.88	-1.40284	0.624626	-2.24589	0.0247114	0.0967323
CNAG_02889	70.8306	-1.39969	0.628802	-2.22596	0.0260166	0.100335
CNAG_13176	7.28784	-1.39849	1.1975	-1.16784	0.24287	0.446031
CNAG_00235	2063.18	-1.39669	0.58499	-2.38754	0.0169616	0.0740867
CNAG_02893	277.821	-1.39219	0.778808	-1.78759	0.0738426	0.204676
CNAG_06697	566.452	-1.39182	0.605995	-2.29675	0.0216332	0.0877629
CNAG_09010	0.610094	-1.38867	4.26058	-0.325934	0.744474	NA
CNAG_01959	465.274	-1.38426	0.583213	-2.3735	0.0176204	0.0760664
CNAG_04126	26.0887	-1.3835	1.46279	-0.945795	0.344253	0.550918
CNAG_04345	1326.04	-1.37027	0.550717	-2.48816	0.0128405	0.0608158
CNAG_06272	341.143	-1.36664	0.713992	-1.91409	0.0556092	0.169375
CNAG_03855	170.214	-1.36643	0.614577	-2.22337	0.0261912	0.100781
CNAG_05303	3064.21	-1.36623	1.3041	-1.04764	0.294804	0.503353
CNAG_06503	12.8442	-1.36357	1.40263	-0.972151	0.330976	0.5393
CNAG_08023	401.503	-1.36209	0.528454	-2.57751	0.00995163	0.0503881
CNAG_13000	53.1828	-1.3577	1.21954	-1.11328	0.265588	0.471461
CNAG_07678	65.5481	-1.35527	0.630564	-2.14931	0.0316102	0.114932
CNAG_05448	2.71693	-1.35458	2.28571	-0.592633	0.553427	0.73104
CNAG_02333	112.483	-1.35334	0.767032	-1.76439	0.077667	0.211663
CNAG_06568	795.974	-1.34614	0.666631	-2.01933	0.0434533	0.141666
CNAG_03569	5.74936	-1.34594	1.58751	-0.847833	0.396531	0.599834
CNAG_00154	557.665	-1.33767	0.555754	-2.40695	0.0160864	0.0712063
CNAG_07624	0.394331	-1.31118	4.04479	-0.324165	0.745813	NA
CNAG_12948	38.9052	-1.30303	0.859122	-1.5167	0.129343	0.299131
CNAG_02902	158.278	-1.30074	0.66679	-1.95074	0.0510878	0.158715
CNAG_07728	45.1233	-1.29218	0.68564	-1.88463	0.0594799	0.177342
CNAG_01807	446.656	-1.29144	0.501572	-2.57478	0.0100304	0.0505927
CNAG_04343	158.874	-1.28902	0.69589	-1.85233	0.0639784	0.185673
CNAG_12577	1.7384	-1.2873	2.32116	-0.554593	0.579173	NA
CNAG_06877	3.36484	-1.28608	2.14707	-0.598994	0.549177	0.728952
CNAG_06894	0.386764	-1.28106	4.26162	-0.300604	0.763716	NA
CNAG_12385	6.03141	-1.28017	1.33194	-0.961132	0.336486	0.544024
CNAG_00240	477.407	-1.26508	0.542211	-2.33319	0.0196383	0.0817865
CNAG_03759	5618.52	-1.26117	0.865738	-1.45675	0.145184	0.321958
CNAG_02553	249.459	-1.25769	0.599967	-2.09626	0.0360594	0.125655
CNAG_04099	33.2102	-1.25545	0.91948	-1.36539	0.172132	0.359333
CNAG_01836	88.61	-1.24953	0.749233	-1.66774	0.0953667	0.244088
CNAG_02288	693.178	-1.24869	0.700465	-1.78266	0.0746411	0.2061
CNAG_12532	0.523505	-1.24753	3.23344	-0.385822	0.699628	NA
CNAG_12657	119.856	-1.24723	0.688875	-1.81053	0.0702141	0.197382
CNAG_00755	319.881	-1.24519	0.587839	-2.11825	0.0341543	0.121232
CNAG_03734	267.394	-1.24024	0.706773	-1.7548	0.0792942	0.214311
CNAG_06567	2484.69	-1.23833	0.540078	-2.29287	0.0218555	0.0884835
CNAG_05524	960.4	-1.23653	0.654454	-1.8894	NA	NA
CNAG_01639	432.697	-1.23528	0.502526	-2.45815	0.0139656	0.0647502
CNAG_12844	1.75626	-1.22279	2.41306	-0.50674	0.612337	NA
CNAG_04516	3.62244	-1.21901	2.65822	-0.458581	NA	NA
CNAG_04277	640.722	-1.21486	0.503376	-2.41343	0.0158031	0.0704264
CNAG_12455	64.1332	-1.21321	0.686316	-1.76772	0.0771076	0.210854
CNAG_04603	220.519	-1.20158	0.653015	-1.84005	0.0657614	0.188888
CNAG_05639	2189.02	-1.20003	0.513775	-2.33572	0.0195061	0.0814709
CNAG_02847	90.5605	-1.19875	0.967006	-1.23965	0.215104	0.412448
CNAG_12613	9.31286	-1.19674	1.20402	-0.993955	0.320245	0.528447
CNAG_04174	278.562	-1.19363	0.601503	-1.98441	0.0472098	0.150203
CNAG_06778	1358.48	-1.18904	0.522674	-2.27491	0.0229112	0.0920051
CNAG_07944	674.035	-1.18578	0.482127	-2.45947	0.0139142	0.0645497
CNAG_03099	347.462	-1.18339	0.64357	-1.83879	0.0659463	0.189335
CNAG_01167	843.718	-1.18142	0.481324	-2.45452	0.0141071	0.0650635
CNAG_06307	41.5992	-1.18058	1.30502	-0.904651	0.36565	0.571798
CNAG_04224	701.975	-1.17923	0.492435	-2.3947	0.0166342	0.0728574
CNAG_06598	5.12674	-1.17553	1.35773	-0.865806	0.386597	0.590787
CNAG_00817	125.626	-1.17066	0.833817	-1.40398	0.160325	0.343664
CNAG_07670	10.9771	-1.17011	1.04046	-1.12461	0.260754	0.465923
CNAG_12145	18.3869	-1.16883	1.12263	-1.04115	0.297804	0.506075
CNAG_03988	235.908	-1.16275	0.573121	-2.0288	0.0424782	0.140099
CNAG_04407	369.507	-1.16151	0.484278	-2.39844	0.0164651	0.0724371
CNAG_04617	94.7248	-1.16134	0.745831	-1.55711	0.119445	0.282776
CNAG_03329	259.395	-1.15906	0.561102	-2.06569	0.0388579	0.131784
CNAG_02603	182.602	-1.15644	0.451785	-2.55972	0.0104757	0.052306
CNAG_12501	117.832	-1.15547	0.63947	-1.80691	0.0707756	0.198538
CNAG_02287	236.102	-1.15237	0.555779	-2.07343	0.0381321	0.129879
CNAG_03032	1092.79	-1.15064	0.546839	-2.10416	0.0353644	0.124159
CNAG_08004	260.451	-1.14987	0.597055	-1.92591	0.0541154	0.165785
CNAG_01026	2127.46	-1.14615	0.510318	-2.24595	0.0247073	0.0967323
CNAG_13074	44.3715	-1.1408	1.16863	-0.976186	0.328972	0.53703
CNAG_03155	574.057	-1.14074	0.542279	-2.1036	0.0354129	0.124251
CNAG_04653	350.647	-1.13849	0.446443	-2.55014	0.010768	0.0534284
CNAG_12317	10.8107	-1.13648	0.897161	-1.26675	0.205244	0.399934
CNAG_07555	949.902	-1.13544	0.513371	-2.21174	0.0269843	0.102915
CNAG_01579	914.723	-1.13057	0.530501	-2.13114	0.033078	0.118656
CNAG_00758	460.106	-1.12498	0.481385	-2.33697	0.0194408	0.081241
CNAG_03374	112.505	-1.12216	0.855778	-1.31127	0.189767	0.381025
CNAG_05908	456.444	-1.12117	0.873752	-1.28316	0.199434	0.392963
CNAG_07648	2.27738	-1.12081	2.66584	-0.420432	0.67417	NA
CNAG_00693	742.281	-1.11472	0.455435	-2.44759	0.0143815	0.0657545
CNAG_03401	1521.92	-1.11145	0.448186	-2.47989	0.0131423	0.0618751
CNAG_01880	456.176	-1.11122	0.467787	-2.37548	0.017526	0.0757993
CNAG_05063	594.923	-1.1092	0.441018	-2.51508	0.0119006	0.0576396
CNAG_03396	556.777	-1.10748	0.610857	-1.813	0.0698315	0.19692
CNAG_00837	388.606	-1.10638	0.694217	-1.59371	0.111	0.2698
CNAG_06634	350.505	-1.10201	0.585985	-1.88062	0.0600238	0.178162
CNAG_02589	331.648	-1.09932	0.437706	-2.51155	0.0120201	0.0580409
CNAG_04708	349.287	-1.09899	0.575946	-1.90815	0.0563723	0.170802
CNAG_01210	7.38183	-1.08987	1.53056	-0.712071	0.476421	0.67227
CNAG_01144	1608.21	-1.08951	0.56952	-1.91304	0.0557429	0.169584
CNAG_05987	7.44162	-1.08613	1.14625	-0.947548	0.34336	0.550291
CNAG_12353	2.56327	-1.0844	2.51776	-0.430701	0.666686	NA
CNAG_12052	5.71727	-1.0821	1.62041	-0.667794	0.504265	0.695226
CNAG_07815	519.095	-1.08173	0.475723	-2.27387	0.0229741	0.0921174
CNAG_12718	36.0892	-1.08159	0.611104	-1.7699	0.0767446	0.210145
CNAG_01317	345.379	-1.08159	0.437578	-2.47176	0.0134449	0.0629256
CNAG_00076	1061.82	-1.08016	0.445945	-2.42218	0.0154276	0.0692344
CNAG_02826	425.312	-1.07995	0.472819	-2.28407	0.0223674	0.0902789
CNAG_02533	837.198	-1.0797	0.502514	-2.1486	0.0316663	0.11503
CNAG_04784	23.4388	-1.07655	0.652306	-1.65037	0.0988676	0.250327
CNAG_12084	5.02973	-1.07552	1.83463	-0.586234	0.557718	0.733583
CNAG_01180	452.788	-1.07352	0.448098	-2.39573	0.0165873	0.0726921
CNAG_05988	8.66285	-1.07312	1.23321	-0.870188	0.384198	0.588484
CNAG_05564	244.724	-1.07228	0.782118	-1.371	0.170375	0.357165
CNAG_02408	187.026	-1.06905	0.501652	-2.13106	0.0330841	0.118656
CNAG_06104	355.564	-1.06551	0.488174	-2.18264	0.0290624	0.107695
CNAG_03273	1057.01	-1.06537	0.434713	-2.45074	0.0142562	0.0653328
CNAG_00063	224.721	-1.06147	0.533599	-1.98927	0.046671	0.148787
CNAG_04978	20.2798	-1.06125	1.1609	-0.914163	0.360631	0.567535
CNAG_07589	360.755	-1.05827	0.573125	-1.84649	0.0648215	0.187207
CNAG_07564	497.1	-1.05775	0.421645	-2.50862	0.0121203	0.0584181
CNAG_02862	237.694	-1.05656	0.539825	-1.95723	0.0503199	0.157131
CNAG_04774	1122.13	-1.05643	0.440706	-2.39713	0.0165238	0.0725696
CNAG_01936	393.721	-1.05625	0.794112	-1.3301	0.183487	0.374299
CNAG_04352	195.486	-1.04828	0.45592	-2.29927	0.0214895	0.0874039
CNAG_12683	258.953	-1.0477	0.554342	-1.88998	0.0587604	0.175992
CNAG_05420	960.247	-1.04709	1.1624	-0.900797	0.367696	0.573913
CNAG_12308	0.862619	-1.04461	2.7574	-0.378839	0.704807	NA
CNAG_06744	343.218	-1.0439	0.462281	-2.25814	0.0239368	0.0945886
CNAG_05996	701.678	-1.04364	0.476967	-2.18808	0.0286641	0.10687
CNAG_04456	694.715	-1.04231	0.466575	-2.23396	0.0254859	0.0988843
CNAG_03905	290.954	-1.04142	0.406835	-2.5598	0.0104733	0.052306
CNAG_05832	1.31402	-1.04003	3.67549	-0.282964	0.777205	NA
CNAG_02586	54.3599	-1.0389	0.728727	-1.42564	0.153972	0.334605
CNAG_02195	165.859	-1.03834	0.570042	-1.82152	0.0685285	0.194508
CNAG_03071	450.13	-1.03805	0.403567	-2.5722	0.0101055	0.0508742
CNAG_06251	435.697	-1.03779	0.503385	-2.06163	0.0392431	0.132636
CNAG_04088	25.7044	-1.03726	1.33972	-0.774236	NA	NA
CNAG_13105	3.42202	-1.03677	1.7302	-0.599219	0.549027	0.72888
CNAG_02218	193.039	-1.03541	0.656863	-1.5763	0.114957	0.276952
CNAG_03503	1153.1	-1.03486	0.597463	-1.7321	0.0832563	0.221989
CNAG_02480	491.766	-1.03379	0.489133	-2.11351	0.0345573	0.121952
CNAG_02050	497.956	-1.0296	0.606318	-1.69812	0.0894842	0.233254
CNAG_00144	335.518	-1.02936	0.703181	-1.46387	0.143231	0.31942
CNAG_01051	847.234	-1.02789	0.438322	-2.34506	0.019024	0.0800909
CNAG_01731	472.93	-1.02534	0.416043	-2.4645	0.0137205	0.0639279
CNAG_07028	2028.96	-1.02391	0.488936	-2.09415	0.0362463	0.125985
CNAG_01430	444.61	-1.02214	0.442166	-2.31167	0.020796	0.0851079
CNAG_04943	1594.53	-1.0177	0.416537	-2.44325	0.0145557	0.0662831
CNAG_05897	111.322	-1.01603	0.798432	-1.27253	0.203185	0.397094
CNAG_03031	260.405	-1.01473	0.645371	-1.57232	0.115877	0.277963
CNAG_05398	553.096	-1.01118	0.465026	-2.17446	0.0296709	0.109489
CNAG_06617	852.093	-1.01056	0.493421	-2.04807	0.0405532	0.13556
CNAG_03468	0.472754	-1.01041	4.2646	-0.23693	0.812711	NA
CNAG_03319	1294.65	-1.00988	0.445415	-2.26729	0.0233727	0.0932678
CNAG_03448	779.972	-1.00944	0.41824	-2.41355	0.015798	0.0704264
CNAG_05511	1658.68	-1.0062	0.462589	-2.17515	0.0296186	0.109347
CNAG_02666	601.5	-1.00611	0.628305	-1.60131	0.109307	0.267162
CNAG_02354	685.612	-1.0053	0.418402	-2.40272	0.0162735	0.0718737
CNAG_03907	265.138	-1.00264	0.566411	-1.77016	0.0766998	0.210095
CNAG_07430	762.048	-1.00213	0.496687	-2.01762	0.0436307	0.14201
CNAG_05558	954.281	-1.00182	0.412148	-2.43074	0.0150681	0.0680816
CNAG_12820	60.5579	1.0001	0.638678	1.56588	0.117376	0.279537
CNAG_12659	140.176	1.00138	0.680221	1.47214	0.140983	0.316991
CNAG_04704	17.8444	1.0036	0.987291	1.01652	0.30938	0.518185
CNAG_01538	166.714	1.0042	0.578849	1.73483	0.0827711	0.220993
CNAG_07711	5.04852	1.00429	1.4159	0.70929	0.478145	0.673742
CNAG_12957	116.072	1.00484	0.710944	1.41339	0.157541	0.339658
CNAG_06119	451.898	1.00506	0.539567	1.86272	0.0625022	0.182978
CNAG_07930	10.5176	1.0062	1.13645	0.885385	0.375949	0.581504
CNAG_09009	29.9619	1.00651	0.960975	1.04738	0.294923	0.503359
CNAG_07900	5.89893	1.00665	1.15447	0.871957	0.383232	0.588018
CNAG_13203	207.714	1.00849	0.645837	1.56152	0.118401	0.280808
CNAG_12781	73.285	1.0089	0.484413	2.08273	0.0372763	0.128288
CNAG_06287	870.454	1.00907	0.550099	1.83434	0.0666034	0.190546
CNAG_06463	32.201	1.00935	0.847906	1.1904	0.233888	0.435194
CNAG_06853	1551.43	1.01007	0.434577	2.32426	0.0201118	0.0831671
CNAG_05863	103.964	1.01009	0.821451	1.22964	0.218833	0.41665
CNAG_03783	534.394	1.01107	0.397852	2.54132	0.0110435	0.0543867
CNAG_01417	3061.54	1.01124	0.461308	2.1921	0.0283721	0.106281
CNAG_02072	661.105	1.01137	0.544564	1.85721	0.0632807	0.184643
CNAG_07663	29.0245	1.01222	0.824843	1.22717	0.219759	0.417531
CNAG_06263	64.8308	1.01235	0.978021	1.0351	0.30062	0.509141
CNAG_06099	184.077	1.01254	0.502524	2.01491	0.0439139	0.142738
CNAG_01162	218.04	1.01327	0.574868	1.76262	0.0779644	0.211976
CNAG_06200	2063.65	1.01375	0.426803	2.37523	0.0175381	0.0758079
CNAG_12960	158.094	1.01386	0.581202	1.74442	0.0810858	0.217667
CNAG_06341	108.325	1.01401	0.96977	1.04562	0.295737	0.503968
CNAG_07962	125.053	1.0158	0.691859	1.46822	0.142044	0.317994
CNAG_02017	30.7777	1.01613	0.583213	1.74229	0.0814574	0.218443
CNAG_06869	336.505	1.01623	0.398241	2.5518	0.0107167	0.0533411
CNAG_06820	269.687	1.01681	0.675492	1.50528	0.132252	0.304006
CNAG_06350	245.645	1.01716	0.464126	2.19156	0.0284111	0.106287
CNAG_03084	592.62	1.0177	0.40195	2.53192	0.0113441	0.0555561
CNAG_06241	6807.05	1.01783	0.548388	1.85605	0.063447	0.184722
CNAG_02264	1656.57	1.01955	0.504316	2.02164	0.0432132	0.141407
CNAG_02407	953.406	1.02014	0.531278	1.92017	0.0548367	0.167535
CNAG_05608	927.806	1.02202	0.606478	1.68517	0.091955	0.237428
CNAG_01680	300.831	1.02268	0.659473	1.55075	0.120963	0.285254
CNAG_03682	5034.24	1.0231	0.487142	2.10021	0.0357107	0.124864
CNAG_12327	7.48039	1.0233	0.918032	1.11466	0.264995	0.470831
CNAG_12497	187.362	1.02524	0.938395	1.09255	0.274594	0.481512
CNAG_13164	42.8343	1.02692	0.760638	1.35008	0.176989	0.365566
CNAG_05292	3128.21	1.02723	0.422345	2.4322	0.0150073	0.0679294
CNAG_01151	267.754	1.02795	0.541574	1.89808	0.0576852	0.173692
CNAG_12181	81.9456	1.02801	0.51966	1.97824	0.0479022	0.151796
CNAG_13188	1335.35	1.0309	0.473601	2.17673	0.0295005	0.109013
CNAG_12269	540.158	1.03141	0.497737	2.0722	0.0382466	0.130101
CNAG_05711	152.014	1.03173	0.651677	1.58319	0.113378	0.274317
CNAG_12115	3.08946	1.03472	1.76464	0.586363	0.557631	0.733583
CNAG_12734	233.046	1.0363	0.469973	2.20503	0.0274521	0.104165
CNAG_05408	1683.34	1.03654	0.495054	2.09378	0.0362794	0.126007
CNAG_02655	1796.06	1.03837	0.576878	1.79999	0.0718624	0.200592
CNAG_00604	601.08	1.03933	0.480708	2.16208	0.0306119	0.111941
CNAG_05917	1556.29	1.03988	0.788894	1.31815	0.187453	0.378843
CNAG_04911	310.644	1.04002	0.408081	2.54857	0.0108164	0.0535681
CNAG_03912	211.39	1.04099	0.480038	2.16855	0.030117	0.110532
CNAG_12320	281.331	1.04201	0.522964	1.99252	0.0463144	0.147948
CNAG_04027	13075.4	1.04341	0.573879	1.81816	0.0690393	0.195192
CNAG_01489	623.923	1.04371	0.427028	2.44413	0.0145202	0.0661597
CNAG_07658	8.47772	1.044	0.979155	1.06622	0.286323	0.493989
CNAG_04270	382.123	1.0457	0.628755	1.66313	0.0962872	0.245571
CNAG_04016	107.48	1.04578	0.621712	1.68209	0.0925507	0.238577
CNAG_12709	33.6714	1.04578	1.11569	0.937342	0.348583	0.555865
CNAG_04999	154.235	1.04616	0.630735	1.65864	0.0971891	0.247632
CNAG_00597	2169.7	1.04667	0.425473	2.46002	0.0138931	0.0644898
CNAG_07456	877.068	1.04779	0.491768	2.13066	0.0331175	0.118722
CNAG_05090	870.884	1.04816	0.518819	2.02029	0.0433537	0.141477
CNAG_03173	1824.27	1.04947	0.532385	1.97127	0.0486929	0.153137
CNAG_12713	27.6503	1.05023	0.827235	1.26957	0.204239	0.398563
CNAG_12062	1.81813	1.05056	1.97609	0.531636	0.594978	NA
CNAG_07743	79.2889	1.05122	0.62517	1.68149	0.0926677	0.238682
CNAG_12060	461.771	1.05135	0.44949	2.33898	0.0193364	0.0809014
CNAG_10008	0.356894	1.05163	4.23237	0.248474	0.803768	NA
CNAG_12567	14.7397	1.05169	0.765096	1.37458	0.16926	0.356008
CNAG_12254	1.08189	1.05173	2.7235	0.38617	0.699371	NA
CNAG_03881	2024.75	1.05268	0.561053	1.87625	0.0606205	0.179258
CNAG_12388	333.867	1.05525	0.535901	1.96912	0.0489398	0.15373
CNAG_00413	1886.96	1.05552	0.601319	1.75534	0.0792007	0.214204
CNAG_01284	1269.32	1.05556	0.438141	2.40919	0.0159881	0.0709298
CNAG_12129	57.3449	1.05604	0.653136	1.61687	0.105907	0.261677
CNAG_01722	2610.32	1.05607	0.69004	1.53044	0.125907	0.293126
CNAG_12424	180.379	1.05634	0.650886	1.62293	0.104605	0.259774
CNAG_06827	470.673	1.05814	0.441465	2.39688	0.0165354	0.0725696
CNAG_12607	5.34397	1.05868	1.82083	0.581431	0.56095	0.734971
CNAG_03294	240.755	1.05872	0.442169	2.39438	0.0166486	0.0728801
CNAG_13018	375.747	1.05904	0.512555	2.0662	0.0388098	0.131677
CNAG_12205	29.2092	1.05936	0.753926	1.40512	0.159985	0.343339
CNAG_06561	29.9639	1.05962	0.748838	1.41501	0.157065	0.338817
CNAG_12354	104.002	1.06076	0.436152	2.4321	0.0150116	0.0679294
CNAG_02226	1769.33	1.06214	0.429755	2.47151	0.0134545	0.0629334
CNAG_13189	44.7428	1.06324	0.793547	1.33985	0.180293	0.369435
CNAG_12572	9.65503	1.064	1.1297	0.941844	0.346273	0.553631
CNAG_03424	454.266	1.06571	0.470877	2.26325	0.02362	0.093899
CNAG_13191	60.136	1.06629	0.689066	1.54744	0.121757	0.286621
CNAG_04042	447.469	1.06721	0.425391	2.50878	0.0121149	0.0584181
CNAG_05432	319.432	1.06765	0.524163	2.03686	0.0416636	0.138105
CNAG_05236	790.482	1.06852	0.422982	2.52615	0.011532	0.0563021
CNAG_06497	345.74	1.06911	0.594941	1.797	0.0723362	0.201482
CNAG_03134	241.112	1.06951	0.713115	1.49977	0.133675	0.306033
CNAG_12319	120.362	1.07004	0.628411	1.70277	0.0886102	0.23181
CNAG_12976	154.142	1.07071	0.454462	2.356	0.0184731	0.0786073
CNAG_07391	40.9109	1.07176	0.744171	1.44021	0.149808	0.327897
CNAG_03243	460.048	1.07311	0.565683	1.89703	0.0578246	0.174045
CNAG_05221	1143.26	1.07334	0.554357	1.93619	0.0528446	0.162578
CNAG_07919	82.6374	1.07534	0.441728	2.43439	0.0149167	0.0676737
CNAG_10089	0.101781	1.07894	4.32091	0.249703	0.802817	NA
CNAG_01487	147.498	1.07957	0.575693	1.87525	0.0607578	0.179594
CNAG_04475	948.913	1.08061	0.431004	2.5072	0.0121692	0.0584756
CNAG_04168	542.757	1.08157	0.440114	2.45748	0.0139917	0.0648332
CNAG_13162	21.7447	1.08309	1.01857	1.06334	0.287628	0.495265
CNAG_06653	234.631	1.08373	0.616159	1.75885	0.0786029	0.213079
CNAG_05031	3175.75	1.08447	0.48531	2.23458	0.0254448	0.0988218
CNAG_12907	7.68514	1.08451	1.40183	0.773639	0.439145	0.639145
CNAG_03382	1633.94	1.08473	0.46865	2.31458	0.020636	0.0847155
CNAG_00676	212.686	1.08477	0.523052	2.07392	0.0380864	0.129835
CNAG_12022	83.627	1.08479	0.791148	1.37117	0.170323	0.357165
CNAG_02115	603.917	1.08508	0.429456	2.52664	0.0115159	0.0562579
CNAG_05441	3400.28	1.08531	0.520845	2.08375	0.0371833	0.128079
CNAG_01725	26.4516	1.08555	0.828733	1.3099	0.190231	0.38157
CNAG_12164	82.3291	1.08801	0.567469	1.91731	0.0551988	0.16844
CNAG_12198	54.4912	1.08821	1.00183	1.08622	0.277381	0.484255
CNAG_05037	128.19	1.08927	1.02984	1.05771	0.29019	0.498917
CNAG_07536	163.728	1.08976	0.80563	1.35268	0.176159	0.364518
CNAG_05001	487.403	1.09268	0.433867	2.51846	0.0117868	0.0571585
CNAG_00664	284.341	1.09293	0.747996	1.46114	0.143977	0.320179
CNAG_04230	1808.51	1.09304	0.483886	2.25888	0.0238911	0.0945886
CNAG_12328	144.432	1.0933	0.708283	1.54359	0.122688	0.287878
CNAG_12771	21.1222	1.09338	0.992233	1.10194	0.270488	0.476954
CNAG_03630	336.133	1.09392	0.984984	1.1106	0.266742	0.472719
CNAG_01140	561.546	1.09413	0.617	1.77332	0.0761765	0.209241
CNAG_00492	82.3598	1.09584	0.937466	1.16894	0.242427	0.445321
CNAG_12741	102.061	1.09672	0.52143	2.10329	0.0354408	0.124294
CNAG_12539	98.4293	1.09677	0.603374	1.81773	0.0691057	0.195267
CNAG_04459	809.92	1.0972	0.477812	2.29631	0.0216583	0.0878198
CNAG_06807	547.632	1.09755	0.498037	2.20374	0.0275426	0.104359
CNAG_02996	1703.23	1.09865	0.636954	1.72485	0.0845536	0.224616
CNAG_07124	43.1028	1.09876	0.648666	1.69388	0.0902872	0.234498
CNAG_07629	689.933	1.099	0.446499	2.46137	0.0138406	0.0643215
CNAG_12725	11.7419	1.09917	1.05923	1.03771	0.299407	0.507926
CNAG_02805	130.607	1.09974	0.669758	1.64199	0.100592	0.253528
CNAG_12878	22.4256	1.10043	1.11668	0.985452	0.324402	0.532312
CNAG_02169	277.662	1.1006	0.497186	2.21365	0.0268527	0.10253
CNAG_03878	181.436	1.10168	0.511607	2.15338	0.0312888	0.113972
CNAG_00876	344.31	1.10399	0.432874	2.55037	0.0107609	0.0534284
CNAG_05637	725.424	1.10694	0.511325	2.16484	0.0303996	0.111348
CNAG_04975	20.0149	1.10697	1.43361	0.772155	0.440023	0.639834
CNAG_12544	78.3673	1.10899	0.779403	1.42287	0.154775	0.33589
CNAG_12456	5.92359	1.11023	1.09545	1.01349	0.310824	0.519835
CNAG_13197	160.797	1.11058	0.455462	2.43836	0.0147543	0.0670519
CNAG_07176	18.0686	1.11068	1.19613	0.928563	0.353116	0.559712
CNAG_02693	353.479	1.11078	0.492517	2.2553	0.0241142	0.0950418
CNAG_12409	49.269	1.11126	0.65921	1.68575	0.0918443	0.237297
CNAG_07575	374.782	1.11134	0.530717	2.09403	0.036257	0.125985
CNAG_02337	532.014	1.11176	0.531194	2.09294	0.0363542	0.126157
CNAG_04947	131.09	1.11222	1.04335	1.06601	0.28642	0.493989
CNAG_12573	112.777	1.1133	0.603594	1.84445	0.0651181	0.187585
CNAG_04154	38.4109	1.11512	0.69875	1.59587	0.110517	0.26918
CNAG_01498	272.052	1.11528	0.633627	1.76016	0.0783814	0.212788
CNAG_02339	47.9885	1.11728	0.912554	1.22434	0.220822	0.418748
CNAG_06139	141.444	1.12004	0.777264	1.441	0.149585	0.327589
CNAG_01992	166.01	1.1206	0.486727	2.30232	0.0213171	0.0868365
CNAG_01097	818.538	1.12154	0.475816	2.35709	0.0184187	0.0784604
CNAG_02753	1546.59	1.12199	0.767439	1.46199	0.143745	0.320022
CNAG_06135	162.168	1.12374	0.504698	2.22657	0.0259763	0.100247
CNAG_06014	177.524	1.12446	0.870205	1.29218	0.196296	0.389104
CNAG_06758	1232.42	1.12489	0.54079	2.08008	0.0375185	0.128674
CNAG_03310	121.921	1.12493	0.44117	2.54987	0.0107762	0.0534358
CNAG_12357	96.7679	1.12569	0.714723	1.575	0.115256	0.277336
CNAG_12110	179.212	1.12627	0.556184	2.025	0.0428674	0.140696
CNAG_13172	278.068	1.12673	0.480382	2.34549	0.019002	0.0800408
CNAG_06394	59.1435	1.12944	0.464847	2.42969	0.0151117	0.0682264
CNAG_12519	109.792	1.13071	0.698602	1.61853	0.105549	0.261386
CNAG_04153	66.1058	1.13157	0.721154	1.56911	0.116622	0.278927
CNAG_04506	96.9124	1.13241	0.809388	1.39909	0.161786	0.346079
[truncated: 6,339 more rows]
